# Supplementary material for: Quantitative whole-cell MALDI-TOF MS fingerprints distinguishes human monocyte sub-populations activated by distinct microbial ligands
Source: BMC Biotechnol. 2015 Apr 11;15:24. doi: 10.1186/s12896-015-0140-1 (PMC4425930; doi:10.1186/s12896-015-0140-1)
Supplement: Additional file 1: — MALDIquant processed mass spectrometry data; e.g. m/z peak list and their respective normalized intensities. [file 12896_2015_140_MOESM1_ESM.txt]

	2949.912108	2963.481658	3027.976123	3037.715896	3046.354097	3050.194509	3056.686164	3060.293861	3063.833495	3067.826464	3082.725823	3087.229355	3090.920993	3096.361302	3138.311282	3152.607358	3161.817349	3172.427499	3175.713827	3178.901463	3192.501867	3195.56676	3204.403464	3214.391486	3223.565198	3226.207807	3239.195801	3248.575368	3251.158693	3263.565186	3275.170924	3278.760292	3290.623723	3294.183682	3302.331308	3306.777808	3309.922248	3317.66788	3324.9511	3331.430753	3334.428392	3353.916772	3368.832423	3377.357523	3388.654753	3396.900581	3399.535242	3402.382479	3416.203255
UP4	5.570962021	5.286801766	4.613167742	3.020946859	3.730098575	4.731990769	6.376522544	4.910013452	5.295521498	4.401140145	1.045584454	5.927680337	2.18245666	5.357303515	4.143360144	6.980103589	2.195931918	7.612067452	4.591411805	9.772784482	3.173717661	6.101379919	6.344883227	7.299126628	10.87145056	13.09370842	2.470558943	5.634328718	4.155065918	7.913320009	4.869996472	3.080231651	5.952793467	4.235990925	3.039566379	3.991764815	5.333190862	6.482451155	6.373453544	6.565043027	3.118430314	10.42571757	5.591998424	3.073277903	5.860985248	3.02043634	6.450294705	2.466952484	5.584310989
UP4	0	1.397179797	4.019811787	2.88275437	6.805012666	5.104990909	1.373087533	8.238919662	2.500882355	5.677377407	8.283807592	7.386316579	7.654827148	0	0.010328074	5.959883635	5.035898992	6.683687113	9.27456449	3.264622392	7.806796486	1.589984326	1.907516884	7.17153888	11.11297004	13.68536561	5.826343866	8.656341547	3.286175953	1.880646746	2.182061294	4.710869097	0.845961675	3.712123329	7.782521126	4.09056628	6.709650924	7.246229108	6.396322851	4.008273566	6.318635682	9.191619206	7.265746266	2.38839556	1.319684376	2.343652065	5.487538293	7.621496136	5.664073513
UP4	0	3.822156634	6.572870855	5.08463208	2.296742443	5.549417468	0.311201898	7.992578313	1.496019255	7.299306722	2.112454424	6.780830919	6.391285984	3.525071573	0	4.68692122	1.560661597	3.60760491	4.988819443	8.240383147	3.176074824	2.311168443	5.356453997	4.595214708	10.47153481	7.690016328	4.819285005	0.581697049	7.555327399	1.127925104	4.182158834	0.915112956	0.619579179	2.879831685	4.928758156	1.826856956	5.95131599	4.471558176	0.019929807	4.784216161	1.523433375	11.58717669	4.698683462	5.426765891	1.340415727	4.756744084	3.542896122	6.497477477	7.336830231
UP4	0	1.781322369	4.976891283	8.244853127	3.765748868	2.569234135	4.993258264	2.285361293	6.478094372	7.178438044	3.833760051	3.084204205	7.158232309	4.744816672	0.536922461	5.292704861	4.503195129	5.056362076	9.526912206	4.17045758	6.821153906	8.218878357	6.455331276	5.800187828	14.95725848	9.554710419	6.676807069	4.969066199	4.409045754	2.961630784	8.007901236	7.445775024	1.676684891	1.369870578	4.475160318	4.486053789	0.30352475	7.152393074	1.457865089	3.56666777	5.574275732	11.24146193	5.719434471	1.977226761	1.084086283	1.26241464	0.88405277	5.759064217	0.506603776
LP4	5.065629052	2.964394563	3.214723388	3.911209093	4.044818977	2.320512409	4.529940098	4.623455689	4.471254774	2.230435005	3.925053301	5.589206693	3.022056839	5.698811079	0.093842462	7.728883448	5.920129808	2.42487408	6.099156298	6.439389384	6.160101871	2.220138471	5.916326184	4.847883349	5.760577743	6.65858512	5.285109575	7.530493243	2.044770318	6.361620239	5.731781433	3.60665246	5.285619028	0.814082479	0.001320437	1.974270803	7.068832423	1.800020453	5.167336786	2.626887861	1.950946312	6.710584334	0.046179827	6.248792364	4.515782751	8.031872777	5.197674283	2.09533756	0
LP4	2.428661049	5.692432679	0.783551333	0.97675242	1.150550979	6.353174419	2.094550199	5.794468502	6.433278784	5.848201194	5.758549272	5.212001187	3.445489639	5.412007923	1.119407233	8.403411683	7.089957997	3.864845901	7.891808283	7.623951698	7.163129604	4.38732261	0.950025832	4.538920296	17.43437864	17.87566675	6.998404012	1.979401076	3.665568503	4.743619947	7.059810972	5.274811506	2.600869573	6.102656642	0.985376919	2.266805641	6.665295174	3.76992455	1.002695583	1.458045875	0	16.36087597	0	2.091250348	3.200718573	2.746937659	6.958846269	7.447695228	0.673801247
LP4	0	2.264212185	1.38252802	3.279171484	4.898375456	5.274708546	2.73454557	3.849744406	4.532437524	0.005780828	6.240747036	2.121065247	5.231427439	7.691184074	1.805735211	6.251458209	3.316670604	8.841572025	4.869986416	11.06871515	4.634754755	7.301985003	1.396383418	0.378204829	16.35392913	18.22133262	2.28908163	8.977009935	6.585096851	3.037405316	3.169789892	7.845548817	7.449411897	2.775499119	3.186192334	8.848941187	5.006183383	5.449964286	0.71394082	9.38027808	5.362730548	15.71780028	5.630585659	1.409591139	3.820135104	1.316971078	5.688419804	4.169650721	2.207134283
LP4	3.189918321	5.843109401	2.445333713	2.926613286	1.087311895	0.210599637	5.955328848	5.183295943	3.062473132	1.55001217	1.777404261	1.063968094	4.066308563	0	6.912144854	0.944853475	6.678273929	7.209413372	3.597148807	7.799874707	2.790199543	7.14502318	1.808914634	1.086740346	10.73839563	14.31473337	4.642031636	5.090876518	0.705942689	0.962890593	1.995202447	0.824995434	5.926112753	4.020665241	7.226505472	3.609869111	7.736984456	6.995133136	0.180749937	3.341663447	5.529796674	10.69459541	5.761658346	6.72427422	4.276997031	5.789220206	3.148150336	4.71494113	2.305020638
PP4	3.059916062	1.855948465	2.878676937	5.410475455	5.7165722	2.185909333	6.244225138	0.641883068	1.613027092	4.699586719	4.322988674	6.29916029	0.776276669	0.325915489	3.001572031	4.329190088	5.698681811	5.700704032	2.380517827	6.308210854	5.360912905	3.492421426	1.951629632	0.939195941	7.459619048	3.858271851	2.554899049	0	6.570040801	6.281779502	0.882181634	1.605405699	6.872529172	6.669539968	0.364989861	5.806985197	3.991316346	2.432734204	2.442174823	6.349904125	3.882356305	7.27799508	1.18099184	0.040095463	4.814757409	5.014854419	4.7913292	2.933532735	3.695267296
PP4	0	2.046370321	1.554294271	1.453017828	0.224527092	0.424481856	6.112450008	5.149872598	3.464208262	0.706511803	3.733224994	7.444979153	7.418612831	7.929187894	6.637024842	5.257944025	11.15523509	6.791822887	6.268906711	3.236586986	0.853228767	6.11246292	0.793439238	4.539445892	8.798651652	12.27894508	6.757099664	5.282495787	4.170359967	5.053970555	7.783322495	5.725469513	3.065702212	7.455880279	4.569566838	0.702048095	4.478219408	6.384413898	4.385125927	2.290405527	5.901052318	5.566563903	4.988750195	3.360188483	3.323914707	5.744397858	6.795364132	5.706599291	2.142055346
PP4	4.912124639	4.115348847	1.486173799	0	4.762275023	1.502147892	5.038169406	2.208559588	3.434904388	5.979892707	6.554255853	3.636063568	5.500926369	0.705574384	4.641913816	8.43745262	7.780588611	9.154694011	2.814590828	4.729841678	3.970451115	3.421917822	0	5.638003233	13.56481183	9.327572087	2.150680453	6.762366332	8.05136778	7.334876543	5.702499225	5.70847591	4.661919585	4.832174185	3.702903631	8.098354631	2.715495272	0.501661427	3.35750654	0.345286787	2.096361646	8.208935735	4.575362999	5.250760353	5.337325268	4.114854458	6.417629634	3.985010041	6.732507688
PP4	0	3.622289507	5.88091343	4.829211654	4.582871954	7.038271796	3.82195281	8.718588527	8.264683595	8.722102209	3.525822671	1.305974589	0.01612254	1.024761997	1.865699163	8.41437459	2.428188442	4.278650015	4.250495383	9.528346591	2.764052961	5.496857726	2.112286768	4.89529009	3.924102839	11.84367041	5.76443917	4.628425079	7.761202912	1.025032686	5.971548612	7.947519179	2.895306386	1.919513233	7.323982198	6.884648348	2.736373382	4.443313139	0	4.327017769	6.80710208	10.04813472	1.491973919	6.728427863	3.183943933	0.831465328	6.556358846	2.694357067	0.824027889
U16.4	5.257068047	3.507954414	2.392920188	6.595717273	1.355615045	6.104198949	0.778447901	0.645608846	5.762801482	6.09965375	6.668364501	2.808337544	0.995020923	2.09043188	1.80369487	6.346038751	2.337309727	9.663589987	2.391711551	6.077368096	7.170376698	5.745001044	2.474855875	0.043548944	14.36719786	10.64911979	4.730632922	6.984546833	2.0795925	4.756238832	2.289437752	5.65370529	5.946241335	3.540785381	4.568841911	7.326084461	7.149806175	1.153185972	4.093061534	7.034288246	5.567249296	12.80270437	2.186317063	0.93482297	3.165271726	3.941147588	3.849779598	2.050976996	1.564575232
U16.4	5.189640357	5.246159938	0.01758036	1.520560132	5.956098021	0	7.473532741	2.241830249	7.280849991	6.365945042	5.739812346	4.465058387	5.695791562	4.732688428	2.109246039	6.124664444	5.330430518	8.189216349	5.408360167	7.140214776	3.750957413	6.198846173	0.156371317	1.44492765	13.54124977	16.00588562	5.838991381	5.648912416	2.505275603	2.852206067	2.782743908	7.25837907	6.2701072	2.108175298	2.918688998	6.80041813	6.986718411	5.0201966	5.015886512	1.940867803	1.237352446	17.7529175	2.063632231	4.963531533	3.109142338	3.185981098	6.410971595	5.017103189	5.728494214
U16.4	0.54850233	2.415757241	1.561318299	2.555760459	5.843078195	2.944177583	7.930422011	4.987563486	6.877640187	7.270176609	2.301360905	3.192828927	5.152539608	3.957283467	2.398253949	9.629007434	1.993559285	8.381242645	6.796798627	9.602693571	3.518671192	7.514400385	0.165190041	0.122692134	14.55490428	19.12751553	5.709898922	8.049993828	7.393828374	0.990266213	8.188907752	6.145914006	7.786998881	5.130002428	4.7353497	2.967430781	7.452232661	7.4197807	3.55859343	4.642115187	5.215440856	17.2221316	0.539518738	2.780005709	9.846758081	2.152550221	5.466982512	6.434613403	4.506428135
U16.4	0.880269438	0.880677364	1.219666329	2.368044391	8.235116032	5.725669631	10.54437143	2.598678031	5.321609986	6.435101516	5.068258109	6.953999435	0	0.485064042	3.280179923	8.856113591	1.320709412	6.168783629	5.78107164	3.717937696	2.88215558	7.448394369	0	2.467825638	18.53186285	17.86661187	6.809744833	6.961257932	4.329976871	3.620297484	4.939275645	6.372074675	7.286359525	3.198390928	7.380381236	5.756146307	3.233687227	3.519631998	0.305261903	5.739445987	1.763232113	17.57488872	2.131278415	6.199844974	7.423844289	7.045812785	1.743967901	6.799865331	5.959834525
L16.4	5.127345368	2.060594508	2.860563342	1.253580883	1.754796645	4.384593832	1.641596676	6.595315026	5.365587835	2.895156834	0.779462552	4.545385745	0.237745446	5.474089647	2.046562683	6.135750759	2.668871503	2.051795939	1.591379703	5.168446175	6.635356269	1.881153871	2.262607369	4.695611842	6.358993399	1.662870594	1.402433774	1.740656614	5.448679681	0.563963571	8.283849834	5.523112404	0.831087482	7.368055902	5.478348364	5.872610538	2.852231094	5.03383051	4.876712568	0.466003605	2.919472139	4.301151261	4.143258257	3.76383829	5.970946792	1.948679425	2.403965101	4.450923453	3.230798807
L16.4	1.454705947	6.53806685	2.147378589	6.319376225	4.154476575	2.20221075	5.079622989	6.68914332	2.328183099	6.926406368	3.988874678	7.562543437	0.669795651	0.126370024	6.897321675	3.39517397	2.390851974	5.702373455	1.365714574	5.443272888	1.917046064	1.067196495	6.890129465	2.632498184	9.332133722	14.3672759	3.549381443	6.824353267	8.3666771	5.344888015	6.416643809	3.686615302	5.525902862	2.962257024	2.858617384	2.859126578	5.790998078	0.890574287	6.574775435	10.71288371	5.36793029	6.430303673	0.319141684	2.660540707	1.483221152	7.183638546	3.776272476	5.248027289	3.732010552
L16.4	2.262759493	1.337590143	3.66665128	3.526935913	2.167321567	5.649528564	5.778417039	8.148185366	8.916065171	1.158962769	7.012891117	2.886377791	4.783906727	2.657029867	5.39383833	7.708046205	6.992771969	6.162999053	6.314275047	6.145264915	8.426849266	4.40862715	3.445023793	2.120466799	9.227292768	11.10581516	0.652606629	7.983036379	6.184980842	2.346488088	6.373885487	3.094261669	4.532915119	7.464930938	0.706898793	6.129557135	4.420461554	2.948889476	5.773778813	6.974933159	8.108653649	9.507729762	0.000444026	6.02967784	0.620339892	7.450994442	5.059169539	7.831645546	3.411902475
L16.4	2.873306004	1.180307892	1.843836229	0.319449633	3.724597294	6.267092788	4.820900021	5.342087368	1.553399191	4.702144994	1.99126855	4.908114473	5.996192984	1.376521455	7.011832581	8.506085383	0	6.686758885	8.11096605	3.864829045	2.367713272	3.540320131	5.260456281	9.293551054	8.722813886	3.634991324	1.920465037	7.355562667	2.112435233	5.85211316	6.162045359	4.574800233	2.952014734	2.81262	7.125956275	5.237307105	0.032063161	6.531919399	0.051762648	6.63000162	7.498288727	5.602594644	0.167150156	0.97266816	5.501222346	2.435308634	6.912763058	2.992555144	5.072377098
P16.4	1.767557317	4.828872076	4.655320469	1.298908304	1.205577277	0.031039447	5.484220846	2.59636137	1.90547648	1.555375525	0.007396654	2.232447059	5.676227836	2.835826953	0.741956028	5.151568993	0.938898059	4.898635144	8.844277527	4.718408647	0.053737777	8.806298177	0	6.712783167	6.350638022	3.439813828	2.844299366	7.282636567	6.58273768	6.412583965	3.629064232	7.620774484	1.88410948	3.452869399	0.165959044	0	6.553635208	2.633835973	4.728423101	1.821855393	6.514088468	3.659192269	3.70099881	3.471915947	5.658489505	0	6.902948855	6.790028262	6.129820996
P16.4	2.978492113	5.505150497	0.110276	2.857558232	1.877167092	6.372747214	5.042811877	8.072698473	3.285218331	5.76506738	6.294726108	5.56002007	3.788928141	2.883087997	6.598079266	9.021231672	1.487135217	10.22229337	6.060263007	0.076539286	4.03057325	6.629522814	0	7.975115672	5.372764387	5.271461268	4.928407925	9.759312916	3.291126192	2.655279218	9.090178282	5.532652567	7.478630681	4.494235929	0.748546741	6.283456243	2.294591547	6.446863096	1.861437112	5.853150577	3.422411235	8.41536162	1.994479137	7.455352464	3.391361495	10.27954662	6.444327804	6.743006846	3.277431759
P16.4	4.635064308	5.698389509	1.281044378	6.464184583	2.145493076	1.992715685	2.629816524	1.275822577	4.744233804	5.690585127	1.240856367	0.866195175	2.369577801	5.64988001	4.952303151	4.565340284	3.524910194	4.243901639	9.135284891	2.120673508	6.878136718	1.268037616	1.908104414	2.78629466	7.477457504	5.407672998	1.514061719	9.917696452	7.741431407	6.359785605	7.998150916	8.27635007	7.782530832	7.282785141	0.264308229	1.650426286	8.140980653	4.378539641	7.182773834	4.169536367	9.924322006	6.330772449	1.067679574	2.744762648	8.439254501	0.803993042	7.842461585	7.436069024	7.972475417
P16.4	4.866565356	2.246347709	7.027589036	4.62323806	2.594069358	7.559184951	6.611712532	2.487712392	6.549771149	7.206201263	4.936399173	6.708299456	0.764915562	5.816667873	4.549459648	3.558961495	5.520062756	9.499386142	2.919179293	5.44871468	8.54539449	2.293494983	4.998253872	0.611444338	6.666356898	10.19144057	2.200988035	8.061806838	4.765142378	1.408154856	9.78783207	5.100101287	9.953319027	6.301678571	7.730837835	5.157687719	0.581968095	4.899351562	4.169944052	7.514375048	3.599826184	10.73827579	8.084115603	2.894784963	5.060754379	3.826376919	6.363090045	7.127233259	3.343492138
UP5	5.999924143	1.75015038	0.946348607	3.17613512	5.377910732	6.620122278	3.143549215	6.19055465	6.80636782	6.837574949	0.514767138	6.730229691	3.535422757	2.308176825	0.17055977	9.020996337	6.16826022	5.949654544	10.80321972	5.403016394	8.702086773	8.531836041	4.566736108	4.352532074	1.456901926	6.321961798	7.330192077	7.996971295	7.205907481	1.878358451	5.522948813	6.557264822	8.416759353	6.28802259	1.344142678	0.913290763	4.563379051	5.292334684	2.189663845	3.300376197	3.494644828	2.994327377	5.717528157	7.879063904	2.367299292	8.726679611	4.62222129	6.248707809	5.549083319
UP5	4.724787233	4.524792168	2.51714318	5.536934606	3.836326638	6.828074484	7.653098026	7.558644755	1.464105621	6.246511637	5.677338274	0.847873943	5.352779596	0.471268166	4.421602865	6.474585952	5.526943068	9.647728226	7.640435724	7.859412028	4.362085708	6.71781199	3.193124771	6.924492735	2.373754445	3.528469416	4.010455439	9.830055322	5.525874289	2.800322965	6.533658016	6.526676941	4.746354466	7.578162775	4.525817429	6.775002163	5.813532389	5.157075873	1.126668893	7.594499366	3.549075137	9.935743161	3.56622933	6.65524531	4.50561748	4.70924582	4.246892405	7.027057831	6.479892853
UP5	3.545754465	6.600295489	2.989365806	0.056510906	2.673122617	5.254221867	4.784305074	8.413757784	3.601444619	2.970436823	4.497452745	4.322928305	5.403254104	0	4.71892365	4.774782933	0.547537909	10.0675546	8.480548179	4.549225694	5.571033876	6.675556996	2.628381736	2.675327312	2.171026919	2.190403776	6.890577723	9.060002723	5.03515557	1.928452313	6.290097688	1.436042207	6.724370376	0.52143346	4.143493127	1.859209545	4.381494488	4.635683567	5.643537558	9.261409542	8.303077295	9.683775176	4.16437702	8.849688528	6.722877763	5.702111543	5.330618991	8.109521324	3.003054159
UP5	4.036618653	1.657386947	1.997851264	5.402974233	4.126019009	0	4.279014619	6.91831931	2.277524541	6.468971239	2.454426747	3.19331712	8.414693259	5.213369832	7.481471387	10.27689979	3.069276714	8.584674158	10.40514984	8.287373573	7.848633222	5.158942659	0.4732799	4.721341234	6.684273608	3.428039318	0.8267191	7.188757426	5.026541773	7.69785156	10.33715889	6.897953145	8.658435666	8.683111686	1.290419637	4.463635851	7.375108372	6.886068723	6.815514533	5.041624946	6.431247191	1.987248693	5.503765281	6.084538879	2.061981597	2.24666543	8.406518359	5.540540676	2.232743121
LP5	0	5.087636715	0.576054838	6.68362373	1.106079771	5.796684671	6.056399494	3.349093027	4.089164243	2.653963718	2.022361956	0.86950471	3.679474104	0.529792398	4.671280701	3.280537161	2.62006527	2.199197057	2.783996394	1.778216838	0.505275109	5.319720907	2.378613438	2.710715934	9.730020741	9.245464538	7.278526341	7.003329099	6.308947392	4.410106808	6.658725407	10.21411857	4.150621405	7.338138612	3.192098415	6.970589652	2.118201613	4.640537551	5.826771172	1.510689797	0.101600972	4.685813686	1.540085533	5.089688128	5.51479502	1.633036865	5.783214345	0.001815582	1.98466553
LP5	0.562188928	5.590362764	3.388171232	0.010127973	1.054295485	0.600585361	7.06045181	5.739330952	1.07673638	7.141148833	0.584769215	5.952985519	1.249795249	1.600434428	4.955822866	8.323625378	1.613385877	8.13817278	11.7278904	4.205664282	5.730520633	2.623277846	5.012934699	8.277727536	10.07171965	1.128669353	7.960332252	4.939243706	5.777595628	3.913420016	6.984934948	8.226794189	5.02585819	6.357572868	0	1.439563558	0.317171675	3.997825775	6.008185789	6.218224335	0.297800609	6.838310839	0.763639343	7.355616432	2.02212073	3.577447348	2.671920978	6.408193762	4.405240963
LP5	2.444753757	3.649255102	1.860526536	2.960409218	4.832232487	0.94841552	4.97011446	3.931142399	0.830582807	1.545530116	1.564924323	4.846593168	0.403890214	0.839552113	3.661942393	4.460838732	4.238033459	3.298476556	4.571221857	1.314908669	0.799036764	1.519620356	1.267337498	7.936760136	5.600841314	3.144616677	8.696025955	0.004399266	1.125043477	3.114523725	2.359699176	6.546790662	6.269255667	0.26144109	5.961203022	6.949857347	4.482192067	5.848240241	3.162278694	0.756647671	0.281420709	1.487361027	5.956891156	3.332410998	3.813086287	0.413942886	1.750841859	3.125023907	2.422252468
LP5	5.25740362	5.239834537	4.923729956	3.702345059	0	4.057558348	6.429145798	1.732855446	0.619895499	7.381238898	4.116282873	7.286422884	5.214010296	5.998474143	1.738508567	11.71579267	6.478412296	11.13244563	10.34735651	4.787870251	9.788741048	3.742732051	5.155181319	9.355297173	10.87924414	4.663858288	0.387100697	8.758612194	5.791203562	0	4.708308295	2.101521141	5.87169401	3.722822615	5.862530584	4.523973224	2.750598495	5.709297861	1.555878698	6.895513648	4.375021096	7.048022843	8.390160807	1.91545938	2.906987782	6.159453546	3.716080745	4.471928866	0.027618317
PP5	5.253188265	5.013108453	4.776563938	1.909328321	6.138233449	5.655717423	4.036551244	6.190725302	7.6250049	4.807766224	0.335705937	0	5.511311041	1.083439317	6.026928024	8.64129787	0.066951144	8.807693958	6.312933867	8.056930832	6.380771415	6.543046579	6.98161558	7.408516379	9.533441606	8.060355324	2.315135086	7.922369376	4.806566096	5.04405741	8.500564612	0.006695359	5.974881163	5.707362219	4.607699063	1.811140312	0.924110002	5.814574487	5.76784851	7.025422976	5.35331567	2.27899702	0.156901736	7.891084846	0.379979527	6.799342685	3.417678214	7.442553979	5.267558577
PP5	6.904405393	7.698969408	5.870241887	6.363690572	6.101869192	5.121710839	5.682546522	3.912429548	4.864302602	4.597591984	0.005555083	5.808530379	5.325976795	8.075197569	0	7.059878095	2.859671228	10.40517605	6.651903262	8.895408874	0.192057258	6.436356645	0.489113954	5.16782294	5.588036484	8.629520427	5.372296614	8.397000258	0.217231217	1.176217118	1.283327146	5.66060418	5.811604421	1.368341232	2.015218188	8.910293377	4.094539136	8.201409418	7.529921906	5.854001132	10.94191974	7.621120711	0	5.742215503	0	2.686191797	7.0035328	6.040712302	0.863339995
PP5	6.192875927	1.30492846	5.165886163	5.662954047	5.065951016	5.303273719	2.397835056	2.719628727	4.964600569	5.125921866	4.55467992	8.199292764	0	2.085007429	3.886928631	9.848989147	5.44904156	6.966932976	11.48202569	6.357287731	5.835724567	8.27246376	2.827759418	2.241241446	7.500923169	12.774737	0.921636269	5.972618663	6.277121761	5.425796953	0.233887143	4.742292181	5.09859782	1.899145238	2.680820915	5.842397927	4.036459349	6.693500895	5.675472298	8.39409802	3.296819879	9.41931037	0.870362388	5.857760505	2.826549139	4.605833625	3.934958219	5.78935749	2.156970722
PP5	6.161292871	4.589747028	3.395235565	1.399619721	2.964585435	6.67918333	5.939373472	2.841933433	5.279008927	6.258478274	2.97438667	5.477287685	4.619114383	5.580707544	7.27433611	9.852773017	3.228145499	8.595892474	6.129775916	5.560710336	5.160179103	2.169044472	0.510037456	5.156348284	0.536703394	7.918444816	3.909842294	3.886054472	5.67073479	0.321562256	7.278720352	4.247370677	2.346245655	3.475398463	5.556784645	1.521133159	4.729828383	1.913506016	6.04714209	6.026268341	4.622973473	8.958608315	4.172119892	3.82825737	4.659971239	0.367744365	4.74637017	7.327629656	6.64003147
16U5	4.675876214	3.040439848	4.68005242	0.178572473	0.017042925	5.375652578	7.792957889	6.30188725	3.909134107	1.089347064	6.007325386	0.908829669	5.163314721	4.123514239	2.710261837	7.882704595	5.357252958	7.608431222	1.642969627	3.687587389	2.443366302	6.106007024	5.025674416	2.704668967	8.554257481	8.694146503	7.221393124	5.189097529	3.031919006	5.800269486	8.074140206	9.345632324	6.793277536	6.479245066	1.320540961	7.956063681	2.375424902	4.831580471	4.727945312	5.80136842	3.785149973	12.59035422	2.485172136	2.257643679	4.526983606	5.865362049	3.473857939	1.638689395	6.462807977
16U5	1.637258047	5.405922979	0.049692443	3.504871981	3.22661788	9.209752722	4.506463902	6.424559646	0	5.921692497	6.423063318	7.134406924	1.488958807	2.747064918	7.479780482	8.026080594	5.920622322	7.192283981	6.963586761	6.7094831	5.41876218	5.505559231	3.74882022	1.841470847	12.18612617	9.702068259	6.08464657	1.178193933	5.587367414	2.511142104	7.448595271	4.534668983	6.140805341	3.47066778	1.04819762	8.540793252	2.878158032	7.032748993	0.080769866	5.037320118	8.658825182	13.18999884	0.554422808	4.961414164	6.815379385	2.779921703	3.731809055	7.4945899	3.030662251
16U5	4.801943139	0.597160737	5.290207945	4.577681628	6.703138355	5.67053169	0.934359038	6.026393215	0.019373121	6.811134764	0	5.774816456	4.267431114	1.599680577	8.099562412	8.55533628	6.340221562	5.913333812	1.110460557	5.679042711	7.125243013	8.946557308	0	1.700797676	8.686907414	9.444043792	6.22484509	8.277054068	3.02249414	1.34804331	1.957159717	5.548274505	6.555444317	5.335853387	3.235684145	5.695621907	0	6.572114394	0	5.898047294	0	15.63933756	0	4.2785136	4.657642012	1.10385223	4.449601766	8.009470885	1.030656731
16U5	4.647792612	4.722249769	5.49544382	4.573828228	6.008980258	2.136975886	4.293827435	3.560907694	2.284560511	5.048653442	5.308955762	4.194782186	1.394612351	4.125524486	1.588490593	8.986946687	5.820267005	1.390508459	8.366812141	4.89014162	3.566181856	6.483921884	2.653720484	1.661929963	12.87141815	8.550191136	6.28701086	2.772839872	5.851812683	2.554197754	3.514295374	6.409333753	3.374625894	6.60839639	2.513370849	6.357927461	2.673533581	1.655089522	0.378783801	5.218472199	1.83744374	10.95474068	0.926540591	3.58824526	5.001121531	3.485736641	7.414556235	2.095960551	0.487316482
16L5	0	4.578609496	4.441880876	0.976686433	2.358675752	4.791134904	1.491991182	0	3.231393752	3.00575588	2.620085999	5.56838719	1.743710309	3.326102416	0.987699176	4.089342224	2.739200315	3.732790094	6.062324577	6.607666121	4.755556365	5.189700484	1.585600284	4.886475015	2.989189693	6.152997602	5.405949459	5.983461074	6.477147389	0.455832607	1.788302409	7.454316717	2.721125414	4.448686027	6.179837727	3.433172425	5.779438648	4.591414979	6.239558964	1.922232121	5.717196567	4.872263258	2.894306083	4.028643163	1.677189068	1.419897249	7.085387091	1.49412535	5.861575228
16L5	2.554283852	0.104356824	2.322135672	5.070100612	0.023873539	2.295844645	3.633918274	5.242256409	6.4854657	1.546864272	5.20605195	0.112927574	7.187074102	5.207508936	6.447295011	6.530984501	4.583424251	6.836255219	1.347389985	7.295983597	6.948807318	6.84283243	2.976472538	3.111358577	2.629541085	8.001217109	5.970624334	5.711405725	6.389536814	3.860972202	5.936578455	6.754411183	7.45480438	3.403027105	7.345852108	7.023279084	8.13110511	3.600770235	3.003218765	7.730550664	3.937548858	10.9677739	4.906957614	6.555149616	5.677505432	6.828826872	3.849660065	2.271869354	0.117788356
16L5	1.581047255	5.399056088	5.416355487	5.256559894	2.159982252	1.528723038	0.176374531	2.632673152	4.490945658	0.861074511	4.364191125	0.905283959	2.245225985	4.566387502	4.711193857	8.853246009	1.45945032	5.235395032	3.589365387	6.924101646	3.830064064	7.258872985	6.509279857	1.641429121	10.08098246	6.186328998	4.196378077	8.398397144	3.013965805	8.634469638	1.60587998	9.863063992	5.869622592	6.694588529	0.928866416	3.281325956	3.785368177	8.167908715	7.092260187	9.941138784	0.022608339	9.498945694	6.407242043	0.858910667	1.456093396	6.794757519	5.235766486	6.636103311	1.30454947
16L5	4.675194531	4.561207349	0.196365262	4.795100783	5.312021994	4.916379579	3.090625316	2.523346548	3.155879627	7.032337585	5.740425632	1.918027129	6.306301022	2.25242885	0.963064678	8.280030285	2.17979725	8.355875284	7.013100805	4.727416666	5.613692906	1.584350536	2.146074902	0.093392861	6.747736569	7.778266925	0.428409026	3.55829908	2.121663553	2.540635272	6.815269429	0.58546917	5.768939669	0.259731937	5.517020194	5.825669517	5.314809557	4.228068415	5.977595092	6.724412177	2.140618292	11.69584553	0.175328309	3.33572002	1.070810771	5.077084427	6.838518868	2.571463055	2.261581781
16P5	0	2.447496652	1.291015409	0	3.315210206	1.584534875	0.69466462	5.615695301	5.683149936	4.408786244	2.20401781	5.438413788	4.0907493	4.740499499	7.112631639	5.76958517	5.506178131	2.058125311	5.112776333	5.102310818	1.843949186	4.302560955	1.676248885	1.003347106	3.719935328	6.914932515	2.467316566	2.932701485	4.66158628	5.317280088	6.324253703	0.04943684	1.686634875	4.107143044	0.733776806	2.712900675	4.726600512	2.658777611	4.889351524	5.93968887	2.16126835	7.386281219	6.004676194	0.296775895	1.937892932	4.12672796	5.49134005	0.160746673	4.601970491
16P5	2.059581886	1.077748268	4.491654133	2.155805817	4.418187839	8.002686746	7.050276547	6.450989801	6.464387103	1.514028774	1.246532228	0.210625593	7.749375299	5.103191397	8.958677575	1.954571607	4.086990341	1.496236392	6.592394328	7.407006699	0.99370329	3.304949258	4.693093561	5.995618607	16.8951155	9.972529141	1.022589286	2.159401644	5.650454329	2.858195995	7.473242897	6.268856616	2.194590161	3.988151994	3.946984995	7.573375097	6.177092199	4.317567897	2.71398235	0.397797156	0.950065528	12.66986219	4.665294855	0	4.370952584	2.098713051	3.845592598	4.989492295	3.712362346
16P5	1.942074004	4.687569041	4.117513923	0	2.689898972	5.659284988	6.522435567	2.183447008	5.775386331	5.380951374	0.004692054	4.793728812	4.167829152	0	11.07758566	7.606504167	2.921363666	5.225054986	1.714196449	6.235377603	3.377015393	6.455030282	6.395758693	2.875967109	14.7037726	22.66833393	7.618760504	6.004007422	1.295018993	2.818520335	3.430191182	6.825990072	3.450944163	5.009481054	5.381283095	1.238216777	3.600028952	2.594015593	5.394169003	4.545693789	6.517554829	13.50386368	2.451874046	3.65834899	6.730184831	8.811350524	7.584217214	6.739098475	3.959738392
16P5	5.715789334	5.056745158	4.47540935	1.674602468	0.340483717	6.632882896	4.924982784	7.79221068	4.011539337	0.254640364	7.528991904	1.142338608	2.308045655	2.717406359	11.3984962	4.487367859	1.622638792	7.366714564	3.713128448	2.337129227	5.501410941	4.964151225	0.824612989	0	15.42804896	18.03500032	5.761499786	7.410439431	5.17574939	0.555522556	4.145740876	0.657013839	2.482571669	0.284774538	2.29665603	3.51159509	7.309910004	0.311504746	4.797274513	4.577890614	0.3956161	17.03903932	3.004724293	6.292413484	5.830517336	1.181711039	4.875109794	2.868760746	3.047388476
UP6	2.152912175	4.499603488	5.162811755	1.019999828	4.774877353	6.015221407	5.788130114	0.862559105	6.575267079	5.788516504	4.760222789	3.527876677	7.520097087	4.535208135	2.900211201	10.44430268	2.117506819	3.844552762	4.993395253	6.31721369	3.869936763	7.27390982	5.126274474	1.963075821	10.23713442	8.791803863	1.18185912	4.806840006	6.610949335	0	7.241893638	4.622475411	6.098300431	1.861547109	4.587795623	2.34504371	1.415917568	7.262258563	5.049773696	6.971699687	3.453237664	9.070792562	3.436236142	4.331659163	2.438755363	6.703520485	3.661997684	2.999755565	4.29916966
UP6	2.376864195	6.198588743	0.921874571	6.404078889	6.067054767	2.468271004	7.229683766	0.479417778	5.855164158	5.750301883	7.769657909	2.049653191	6.736309652	6.830695065	2.692913274	4.968938212	0	7.248378509	6.813398327	4.65359333	3.498131653	3.139948564	4.883388622	1.672429668	10.06846973	3.123479391	3.261377759	6.704920965	3.306246451	3.019838916	5.295202854	7.100211542	3.484883248	4.269051924	4.656526615	6.544013146	5.133814198	2.612695177	0.300618922	2.022519937	5.475185651	6.266090747	1.667732347	1.60366656	0.023671185	6.496071577	2.946214126	6.080878815	4.777840613
UP6	2.155709588	4.505450102	5.169520117	1.021325177	4.781081648	6.023037358	5.79565099	0.863679881	6.583810732	5.796037883	4.766408042	3.532460666	7.529868416	4.541101012	2.903979626	10.45787361	2.120258227	3.849548228	4.999883481	6.325422038	3.874965212	7.283361263	5.13293536	1.965626567	10.25043617	8.803227599	1.183394783	4.813085831	6.619539352	0	7.25130348	4.62848168	6.106224331	1.863965933	4.593756831	2.348090771	1.417757357	7.271694867	5.056335181	6.98075845	3.45772467	9.082578805	3.440701057	4.337287557	2.44192419	6.712230785	3.666755945	3.003653333	4.304755838
UP6	3.619453094	2.592858227	4.675882296	5.648951664	2.055952325	5.868531074	7.256956159	4.434824979	3.351748036	5.942715562	1.931205648	5.929581093	2.069678503	0.47385407	5.632389346	7.305613428	1.79190263	5.556385824	4.968197807	9.232556544	6.775506057	2.630142664	6.298344767	5.506122898	8.866893245	9.213102708	6.730160275	6.454713941	7.442565365	5.264524964	6.751891318	5.000667478	0	6.679251052	3.34840435	5.532848615	0	6.227308575	1.326190551	5.737440014	1.89177241	11.6713804	2.272515548	1.926535351	2.332348836	4.98159177	2.052548038	0.99898607	0.912514705
LP6	1.618803502	0.150519419	1.136474511	4.622714391	5.201124057	2.100028964	3.610255905	3.783326447	0	3.031402652	6.074700981	2.388730771	0.944442759	0.756279303	7.688640228	5.235007043	2.807760335	1.184011575	5.973368619	6.606070424	7.239387606	3.748727445	5.840138764	0	16.27127825	13.38948041	3.2975592	0.377822449	0.365634819	4.490287852	5.059523829	3.354872997	4.041192171	5.944280089	2.276697307	4.792102968	4.414075677	2.740645947	4.506288516	1.203615179	4.926380068	12.39846268	6.36650313	5.290161143	2.91157585	6.899224088	1.449786748	1.594513367	5.205771947
LP6	3.748382497	1.581851151	2.638179493	0.797788362	0.981436416	4.881922043	1.125789968	2.280853454	6.119343021	2.212757824	0.570076357	7.631707497	2.640656061	3.074191345	9.141584702	5.7074205	5.6619098	4.224136786	0.049400348	6.995947561	8.457267589	5.370994265	0.923987996	1.485270115	19.62432136	20.20063559	1.34214451	0.920259613	6.882549461	0.608751712	4.831081042	3.653752713	0	3.197561636	7.923654126	8.495938517	4.004140861	4.835293761	2.099649078	4.770671398	1.701810089	17.81309309	4.537350231	5.583484735	8.166832135	6.100685249	7.021231543	3.936816444	4.959145347
LP6	1.496625443	1.633041338	4.151998262	6.474917376	5.958474914	1.277347367	5.395668451	0.402352643	1.789643523	1.998421107	4.027265934	6.426970258	1.519105816	6.109813672	10.42290008	1.019008006	0.879848094	2.900634654	5.769183546	5.174106058	0.49803658	2.98574808	2.725450864	2.319658345	14.62385259	20.33263971	5.438741307	1.078193752	2.17477336	0.807665361	0.798848791	0.942640901	3.581049196	3.244444672	5.937728367	4.70674695	3.197449156	0.732222894	2.642366221	4.136843178	0.268311712	16.8041846	3.016929958	4.53924724	2.642267679	2.046990199	6.003259781	1.136791628	5.530301751
LP6	4.720525787	4.496894273	3.654041891	1.70658795	6.796482912	1.127035185	0.425810747	5.312896636	2.217101126	5.666667108	2.22038256	1.126552076	2.28131981	6.358409373	10.25399108	6.64869782	2.440210703	7.202691816	2.125284176	7.995153061	3.411657982	4.508527994	1.290685074	1.278732661	17.54075369	13.3615474	0.744647512	0.588754049	2.233466608	0.519456343	1.142426646	2.129160644	3.884258019	1.490367339	0.334148134	7.831174691	4.764627606	3.125737276	6.306231168	5.333382601	3.989376	16.40789643	0.965763694	2.598060894	2.817823945	5.137424979	5.403535449	0.856122881	3.823255395
PP6	5.096022166	1.942238012	1.332334911	0	0.304348658	2.495078257	4.979826665	1.436017597	3.509656704	5.685206189	7.908136515	9.653755929	1.39658603	2.615470329	5.776146882	7.625092365	4.512025803	7.244031325	5.118507789	7.827333675	2.686564119	8.880880578	5.717201842	0.52998808	6.579474002	12.40872854	6.925454169	5.01865853	11.00450458	2.312420303	4.337123324	8.66935329	7.957042074	0.488697594	5.368096198	2.538686271	7.161338299	6.729008061	6.579329183	2.109320644	6.029308247	7.976873247	2.884321732	5.310190868	0.632819128	8.49714427	4.78970231	5.541280871	3.820455949
PP6	1.657406567	3.956562515	4.274513419	1.419057839	2.105953481	7.442034458	2.876061224	5.802726219	7.799301598	4.117769713	3.062099447	0.35385384	4.742403383	5.17725891	7.73101822	10.33525957	2.590426168	4.201538291	13.83457568	6.377195609	10.84854134	4.711947515	5.46920514	2.528833419	10.8861919	12.61999935	3.634232936	6.525494431	2.660501958	5.274347067	4.256687037	5.039900925	2.703067085	5.27329685	1.703459638	1.730910507	7.112180088	5.794568848	0.440764786	3.320662158	6.758461347	12.42976484	3.058854725	4.555267648	7.324759918	8.405189382	2.860928963	8.142379106	7.33243746
PP6	3.406605827	1.385756775	1.884750388	6.364300848	4.876669615	1.066710738	6.217784932	4.688123777	3.310544799	4.595791395	2.679755578	5.196385087	6.025949001	1.269757117	6.251202133	10.39510603	0.5477255	6.325015817	4.182282945	7.842378597	3.309291171	5.702136655	1.269030692	5.359891435	12.65638859	15.3861741	2.375038479	8.054356892	2.901949932	4.756903531	6.051079354	6.982489772	5.899889698	3.985283221	1.651530362	5.543817973	1.787720931	2.839156902	5.126355685	2.903136801	4.863763446	11.89556597	6.413931905	5.04979699	0.94509826	6.031793535	4.269701087	7.746260368	2.244633335
PP6	4.083231131	2.874008775	6.012072399	6.473795653	7.742726699	7.675358192	6.536913209	8.836283337	2.73592264	1.0913301	5.608476076	5.462366026	8.622006898	6.537249771	5.791513898	5.094140794	0.001432769	10.39134427	7.723990829	5.947044253	5.749832421	6.590085297	1.325798972	4.610094044	10.94446812	12.93225603	1.087993338	8.586075431	7.088728195	5.516903959	6.653379919	5.57082402	6.244184194	2.454669954	2.983647143	4.585693872	5.747868001	2.773599622	2.815676986	1.848804056	3.068644342	11.69964566	3.630873408	6.554382207	5.700039105	7.722133196	4.777650837	8.067720777	4.54084566
16U6	1.469814574	2.036741518	3.161752601	0.649198268	0.541816438	3.147057563	1.956334893	6.908116115	1.677318693	0.556686791	6.765716678	2.619992455	5.032798846	5.905093081	1.645161801	2.917065707	9.305607067	3.456827612	1.497191236	4.150178191	1.315859991	6.11192569	6.349086088	5.31854246	5.550394276	2.853557141	5.684928617	2.321056558	3.877109635	4.574098391	3.607883677	5.64360936	6.90487038	0	7.227852012	2.470628671	5.255183115	2.427609544	2.433486263	5.233426977	2.457429146	1.914391858	5.209235375	0.792397546	1.457364856	5.25296369	2.744167351	3.881429716	0.367818279
16U6	3.416134581	2.857632123	4.873787404	7.270953928	0	8.285599799	3.726568851	2.388461752	5.428147758	6.40494017	6.818986383	7.684153842	0.185772644	6.554519363	8.434267942	11.31613498	8.330792826	4.545708045	12.669802	6.5135404	10.31195367	6.702448735	1.382723153	3.016481068	8.77876232	6.291531839	6.90485718	6.780391048	4.863535376	4.496738234	6.667932205	7.7867578	7.871433907	3.838708188	4.99845889	2.780791751	8.684661039	7.893907024	2.233957282	2.847864354	8.002224317	11.71986435	0.565527175	4.561233499	2.488059819	4.479039914	7.000835087	3.249574506	1.085899971
16U6	6.189919265	1.693497096	2.10836095	5.915030159	4.820002733	2.360770388	4.101664275	2.27833588	7.250266181	0	0.837249538	9.849145508	7.39852123	0.140654498	5.651840896	7.527567295	0.304968582	8.965120542	9.644374306	11.32390646	2.361525153	8.675335702	6.86046461	1.406610441	6.577076275	9.217659308	5.186113695	6.945366316	5.971697323	2.320394185	7.117230154	6.51096442	9.446749489	3.053885978	6.007619633	7.994226031	4.271847235	5.08789236	1.578576529	7.693618217	4.354063835	10.47955814	3.846419609	3.785305661	0	1.016499983	7.315518919	3.619234757	0.927956068
16U6	5.820943596	5.075575966	5.805261293	6.06051267	6.03049986	0.935044133	1.657888405	4.125465527	7.669733853	4.712271138	8.334917203	1.707562124	4.195981895	6.122075499	0.830006514	9.831277366	1.342542053	11.83303444	11.77950954	8.243659059	7.593531222	6.272452857	0	5.019148861	12.16621111	7.713926803	3.882425399	5.205558567	7.620317333	6.600019123	7.252081033	6.763512085	4.380011348	7.451173059	4.174708966	3.687302419	6.745713484	6.702314906	4.347343378	4.860499157	7.303255624	11.37626947	4.717451444	7.864913444	1.259513728	9.440324018	6.601728119	7.596932186	3.968063174
16L6	1.592099723	1.320306523	5.030941028	5.397681541	6.188502226	5.777380511	5.87618705	3.120911083	2.682439513	4.452830285	2.514664752	5.24445682	4.719836291	3.089538034	0.170294616	8.923380641	4.457343032	2.643721131	7.299963512	2.070943474	1.893538528	5.839872693	0.899411796	0	6.766094982	8.625848771	0	5.776450751	3.699140637	0	6.666412096	8.282665064	7.485552911	7.361643851	7.534768684	6.886837549	3.793917566	7.458086261	2.641178562	2.026659113	1.831810549	8.601547504	5.483779415	2.337671706	4.924083175	7.771208272	7.827112249	1.284263389	4.686921722
16L6	1.062664883	5.344037345	0	0.745681773	2.728664302	5.364439409	6.356957554	4.03791424	1.43454433	2.813721953	1.917676715	4.862932626	2.616483773	4.752057079	6.535816063	3.118542923	0.165219195	10.21235437	6.792131744	4.108402618	8.191974742	3.298469987	0.698732664	2.176078288	7.700023	12.58587692	0.181800623	5.985185694	6.874847687	6.017957824	4.974268177	3.400946116	6.908065251	4.269763606	1.200137587	6.542494499	6.738158225	0.743266258	4.854690849	4.211628921	7.211235978	11.02639622	0	5.900188398	5.641877221	7.888708488	5.410310823	3.474848256	5.21947555
16L6	0.590679852	4.885592644	4.85166499	4.960329379	2.184736779	3.143767054	7.777085717	4.331124526	8.08085029	5.208453262	2.355311919	4.086910717	6.43950158	2.171689258	0.036464262	6.51943762	0.808993738	7.887638598	3.115659757	7.367820605	5.954057773	6.233791504	1.438714119	2.72231062	9.867471993	6.228035495	1.31847268	9.212340176	5.625258867	2.581251255	3.975473005	7.491403437	5.555443558	6.537619017	7.859585523	9.286196568	5.054460065	2.6830514	3.13435373	7.946479069	4.73425081	7.268794175	0	3.768467225	6.124870738	4.694663118	6.712050401	7.47427347	0
16L6	0.023561099	2.19011785	0.274896057	3.103027096	3.825829786	5.781856945	4.847171126	6.876171376	6.050456207	1.686890858	6.641329396	4.744223039	6.85522496	6.501544845	3.722615244	6.298968551	5.524619708	9.227867418	6.753995638	5.107943175	4.63887599	5.291643334	3.960508858	1.349645025	6.735491641	9.356961704	0	0.04896567	5.872719205	2.735233151	3.708889859	6.346229726	5.721216396	4.017767545	1.299110798	6.875609008	4.79870781	0.082588474	1.467414199	2.716230336	6.527019694	9.859349556	1.033208679	7.601338757	2.501413804	5.431139424	2.42611661	7.610011563	4.627987434
16P6	4.92348177	5.84849482	6.10784566	2.90752827	6.256496022	3.816605212	8.769029008	4.943002385	0.657324961	3.437358051	6.575670993	0.766698626	6.954069957	0	0	10.40637343	3.213058702	7.877881342	9.214073261	8.211643611	3.304214496	7.14696819	6.063805082	1.107908668	1.926198051	6.010238803	6.168873837	7.230100414	7.541627226	0.634061256	5.736273891	8.625316305	4.939097038	7.421254676	4.20971541	6.381207952	2.090237683	2.296519638	6.718787446	5.781501518	1.56387744	6.158822774	3.954150275	2.314705877	0.480109366	5.900537066	3.557510314	5.719434132	0.097242605
16P6	0.343642252	1.586392228	2.02121013	3.358277051	0	7.214854671	1.420977054	6.345124286	6.27264985	6.512994932	7.580405184	1.378961886	5.582060042	5.206446522	4.996895885	9.606171225	7.354666467	9.071735889	6.830050639	5.465079516	6.014606274	7.321195653	5.083042216	6.382298045	7.486189662	6.591284303	4.917270503	6.51392076	8.37277007	2.769949566	10.20823128	4.135950235	8.958257379	7.308316821	3.321820124	5.160866801	1.508669297	5.762887785	5.511751077	6.720755643	6.870602189	10.4492442	7.043592914	0	5.643717406	7.179588762	9.949225849	7.012280796	6.470271563
16P6	1.976602113	2.592509256	4.538229929	0	2.533156729	5.401024916	3.05590187	7.2676079	3.815600531	9.202531231	2.758603466	3.495688522	2.815172615	3.374961891	1.977135294	6.640111975	6.125085368	9.284575958	10.22498802	4.511785131	8.074092308	8.972101836	5.836035636	9.051978594	9.229282797	5.970787379	1.906191806	4.395211467	5.673471307	0.22231808	10.60502463	6.445862047	5.877957176	4.325330054	7.373702483	3.368542547	3.419291971	7.427924073	3.176693905	5.754958025	8.384438619	7.040471265	0.160070216	6.45159856	1.165511022	9.037265062	4.320174149	1.601892405	5.486697739
16P6	1.49395473	4.766586603	6.722679527	2.982612842	2.586062405	6.296536715	1.737233928	5.144348096	7.145110205	2.488629683	6.020100567	5.417140204	2.843464058	5.076556865	5.936391519	9.637657492	4.496124518	12.17323649	8.689696177	4.824828733	7.151028889	5.758594972	7.096269075	9.367068931	6.026744399	1.152501297	2.105006378	6.430528014	9.16946504	7.654055169	10.61809554	5.025406949	6.920500861	7.9297241	1.198038544	5.800948787	8.030279333	8.568350628	0.536433421	7.157095098	8.809005194	7.404589264	0	9.743400029	1.906436568	8.133729858	3.729763284	6.210674136	3.395770538
UP7	3.398355619	4.811537481	6.484080052	5.855680511	5.0951616	0.611613608	2.528387864	6.156404296	6.127451368	0.655923414	5.211550618	0.379839413	4.823746739	7.747553227	5.362306137	4.66763078	4.688590948	4.521466117	7.69969233	5.968320618	1.372611037	3.139064373	0	2.827284772	5.608435042	3.107727345	2.974995316	5.826580869	0.143301857	7.364404454	4.392837813	3.10363628	7.433543736	4.835073299	4.609192684	4.137232995	5.704503449	7.217218022	2.981578169	7.118877388	3.592564651	6.479413813	1.710015004	4.797152698	1.49857982	7.973416178	10.12945065	4.367635346	2.596798835
UP7	4.519492494	2.059959012	6.096105022	4.57569624	8.467886688	5.699783994	8.493856904	4.355718879	5.381144428	3.566639433	0	4.639068188	2.051523778	1.297282089	6.361919902	9.639734863	1.098670423	8.703584869	5.150299119	7.555531538	6.546184881	6.582598791	4.514792519	7.115048076	12.40943544	8.356608314	7.595860335	3.852449173	9.360758425	5.666823366	4.933320922	7.115362721	6.234523213	7.453675056	6.89744555	5.951770738	0.860957052	5.870751418	5.989238371	9.585155646	11.19139359	6.725302162	5.72305468	3.306547837	2.660289174	3.673926516	7.901968921	4.935655447	6.282609743
UP7	0.25758559	5.352121989	6.19474914	2.896704742	6.060243271	6.295918342	7.401207355	3.65844792	1.989355063	5.448509047	4.272891512	8.115758126	7.508424304	6.085158617	4.471878224	9.965238417	1.216584832	5.411670839	8.273856925	3.676485297	3.303534996	9.138953307	6.010684131	0.559848939	7.424861602	4.78138457	0.040031221	6.995349175	3.126365767	4.676140695	2.195832081	5.849720792	3.714564005	9.506520471	1.586748722	5.506591344	7.329224066	7.36160022	5.409426285	6.756852063	7.446125262	9.160611761	0.787915241	3.640129276	2.467202331	4.267579643	5.435006155	8.277154011	2.223302033
UP7	4.783347728	1.354516799	5.973215933	7.47100619	1.941460269	6.964247607	8.240848702	3.536536224	4.584666355	2.714966836	1.59247474	4.832429138	1.030377008	5.625356962	2.019164996	10.47427872	2.238430441	8.314886535	8.019710282	4.701899262	8.95696189	3.418272022	0.904110347	7.785315709	9.087946678	9.233005124	4.721913652	9.706535896	6.150112673	0	2.584672069	3.905281379	4.700342866	6.950213657	1.367562916	3.199125921	2.401021166	1.163171446	3.238939442	4.5718962	7.132792185	9.923374325	2.870797422	5.129327779	2.75998298	1.756453579	3.951514513	2.831295454	9.567862277
LP7	4.564208196	4.653413001	1.847661085	1.875093342	6.485466747	6.850069916	6.441742012	3.21362765	4.397605604	5.864011404	2.882199257	1.12826171	5.123814968	4.254824325	7.022690021	7.673548049	1.821812902	6.317629605	4.118181597	6.465174469	4.684636353	6.081772569	0.055008395	1.279443741	9.383179552	14.77154866	2.226121232	2.812386976	7.865426181	8.435012636	0.471252304	7.68359367	0.512134166	6.352193915	3.844547847	4.573136332	6.984595521	5.389329852	6.748011748	2.024985006	1.832253087	16.4620088	5.356547647	6.701230654	3.212330529	0.180646532	6.289275453	4.440675408	5.283632046
LP7	3.630833319	5.920217237	4.594029692	0.040014712	1.825206618	7.08788174	0.452018938	2.968817532	5.312609792	4.547236791	3.454023507	6.178144834	2.872125736	1.514434154	6.239946977	6.804267587	3.597799129	8.019984474	9.380469828	4.593952912	2.627700216	5.958860064	0.708115243	5.523205905	15.96966043	12.20923712	0.101813327	9.124991006	6.746212245	4.459872739	6.655586413	5.766869095	0.096504994	5.973768848	1.545001667	5.836993048	1.010990858	3.695562518	2.896494654	6.231018159	4.569263463	11.87329822	4.21516155	1.867569835	4.809680132	7.676676237	4.758169318	4.556232488	1.130458402
LP7	2.243761401	4.908962218	4.907237637	6.911047974	4.59407582	6.781071685	4.505071236	1.74546366	5.450140662	6.789117545	5.649251064	5.918026923	2.13666247	6.932387326	7.020168162	9.572526391	1.947461599	8.444322427	6.887247906	5.126081022	4.210269181	7.352435115	1.986030811	1.422079903	8.482315821	12.93741462	5.233318251	1.864642109	6.881784811	0.174119405	2.217573798	5.583161941	7.03425146	4.09431582	7.650261955	5.432999946	8.159027759	3.077530608	0.004666409	5.996055042	5.390360357	12.58704479	6.228580066	5.832174118	4.747242409	6.02913856	7.358101936	5.756391389	5.611337617
LP7	2.040215772	2.766835707	5.636707674	3.658569347	7.128845009	0.147285405	3.024396449	0.456530678	0.860044325	3.255344087	4.295731517	5.301879848	7.811282476	2.547694086	1.544991014	8.655199547	5.176137058	3.290533824	3.297480726	6.368072705	7.683041621	6.85170843	1.842651162	8.737058139	12.53066013	17.41075374	1.697589382	4.510546427	1.847784872	5.264963142	4.656434833	6.924597129	3.011772595	6.140392666	2.136189883	2.022176505	7.550517471	5.328294056	0.34736514	5.653066492	6.19018373	12.21287127	2.136004603	3.277028054	6.707898142	7.759906484	4.43354333	6.906032268	5.45627129
PP7	2.912984723	0.91815721	2.197907484	3.429262104	1.063658225	4.511531406	2.84283711	0.74568431	5.476790394	0.501090243	1.078655951	5.077115194	1.252660922	7.77197481	5.385771272	3.646849942	5.078601248	5.864026787	2.874708955	8.497936089	3.319370044	7.228492249	4.486986151	4.542015205	15.22212794	10.41765487	1.861925245	1.477299449	0.12550065	4.832331647	2.306837654	0.561494035	5.510347343	3.863023548	2.11613129	8.690286514	6.431002221	4.989140254	4.02828625	1.505830794	1.297994773	13.3996226	5.207271405	2.383605396	8.194382836	5.759012802	2.86161322	6.493668975	4.808110316
PP7	1.423912017	5.648413277	5.365645656	8.793377213	2.646115724	2.981139355	2.69580419	4.705804841	0.952938229	5.030632668	2.101166799	6.448301616	0.848553214	2.704145725	9.883789204	6.119259541	6.891090477	2.919969352	8.495961041	6.246863415	3.207947897	7.794887824	0.432767682	1.085178755	18.8378605	17.14750774	6.908338895	3.675207542	2.172493987	1.366827437	7.978000809	2.345915936	5.476224929	0	1.951234854	6.158969875	3.425746002	5.803707401	0.517899691	3.13597326	7.321936674	17.8055551	2.822139002	4.618139826	7.632724552	3.953657865	2.680520471	7.799566319	1.683158321
PP7	1.765494738	3.675178333	6.686394593	0.162873347	6.268684444	4.91960652	7.887071279	7.895260192	2.275825696	7.719812803	0.480878061	2.334288982	2.661971628	3.565412593	11.48112075	7.956801933	5.725288777	2.479457178	4.241057458	7.529956278	2.148016231	5.904749356	5.192565213	6.135561532	23.24670169	19.29980255	2.094355589	9.085166694	1.942031602	4.632198754	4.635862008	5.822709144	0.845736894	5.190240452	1.484239539	5.900682479	4.39945948	4.860683991	2.586798319	6.197410087	0.628772273	15.22929537	2.897521292	0.179261719	5.05854201	7.364128062	4.59283284	3.519494324	6.106339331
PP7	1.84441148	4.520578925	1.716035255	3.138725855	2.882129455	4.85002786	4.614983066	5.237438392	6.092006215	5.555421139	7.828376838	5.075277313	7.198468038	4.045407699	8.446179701	8.217118676	7.388396434	6.977677528	8.111696701	5.605485557	10.4961154	7.3430657	0	4.855195348	19.44499564	15.43696944	3.891724271	7.014625742	4.862452492	1.959818832	6.956821543	5.716498257	4.809960572	7.369721993	0.000902753	5.43511454	4.828766239	5.947625635	3.505777992	2.995153081	3.466465839	15.70416422	1.863272378	2.997038725	0	4.660842152	3.493068489	2.464239117	4.735941172
16U7	4.822693795	2.586657893	1.66211531	2.065721166	3.398504374	7.213630342	7.521506273	3.847866495	2.167216283	2.944015625	4.978181933	4.708493173	1.830400496	3.638283419	7.228303308	4.898755143	4.233808123	8.041022125	9.970346742	5.325443886	5.521205744	6.224540859	2.78037302	6.54173816	7.140534276	5.623758817	5.885788572	0.734628678	4.33112183	4.572117995	2.175025094	5.908992323	3.765831476	6.113092646	2.087281467	5.36073031	5.988416291	2.522601625	5.572417434	3.692035712	11.24642914	7.308150272	2.267902978	0.639348409	5.874253987	3.820023185	5.946428786	3.754545884	6.224206493
16U7	1.92015121	1.036742166	6.673917118	1.481551976	7.586120864	1.615741874	0.933043017	4.945629844	1.766806961	1.628100179	0.685077745	0.226499485	1.354413093	1.040224121	5.016852767	8.112112611	1.150634139	7.077911841	5.375037003	8.266183167	7.899710679	4.713692981	1.823637651	8.852976742	7.924792875	4.541202338	5.677917055	0.309801563	5.210094031	6.585435764	3.745207796	7.258651418	6.56211545	0.843535909	5.56384652	2.906623431	2.074658697	9.100708217	7.765729218	10.25951396	5.782459406	7.996714084	4.959156017	4.576360918	7.820531986	9.590455923	8.60678305	5.987003264	5.278875882
16U7	0.253580983	5.22327561	0.499605325	0.753762422	4.85971272	3.638978877	6.788726393	6.743994712	0.440397811	2.970827686	0	6.286762902	2.112526102	1.188306529	6.596345432	6.932322404	5.191932028	9.901940715	7.183430391	9.563647287	3.973396675	0.855842857	0.772426658	4.945585251	8.487608275	5.877955279	6.105742196	7.811364391	5.164424251	0.356613322	2.160868473	4.604570458	2.143660146	3.26394151	3.029731649	4.910061321	4.054191656	9.21120728	5.279888256	9.704160126	5.170393159	8.393811465	0.002661255	2.403481954	1.25873362	6.716624837	6.937604751	2.581409408	4.600481018
16U7	5.659533902	4.593379826	6.043939705	1.69301375	2.67913832	6.271236084	6.663114675	0.254490413	8.417927399	4.718204012	0.683066397	5.389929135	5.586470904	4.677789764	2.078815284	6.698010418	0.323001562	10.67512681	3.566710828	5.033524722	6.686064082	10.3759478	3.499182626	5.472048835	10.05133169	7.085783813	5.175024489	5.157014339	1.903719728	0.333988937	7.795237901	5.754492261	5.206215956	6.524205153	4.849445753	4.984717432	9.028865177	6.71576827	4.052720872	12.29908144	10.029756	11.06562047	1.64402985	8.293020843	4.366697388	6.927744311	6.285469413	4.500318139	3.266202665
16L7	4.819361739	0.060704193	3.786961362	2.396077894	1.937611011	2.197058332	6.10203069	5.964027185	3.517300742	4.434205178	4.292953591	6.217208685	0.132463124	5.752825482	5.476563536	2.341942624	0	8.470506539	7.571760671	1.461450934	3.754991155	6.50898918	4.588416	0.962569637	10.92710175	16.89730776	2.307033152	7.029027518	3.681837735	1.099213091	2.698229473	6.678871326	4.307164396	7.334986281	1.382248984	6.904260858	1.788712521	7.124786005	6.177461666	7.238580791	6.047622983	13.47122529	7.026925553	0.12794923	4.302933922	7.822175859	5.918766826	8.74875389	3.221480084
16L7	1.941970851	3.38639686	2.717492625	5.803072401	3.254319486	5.344436061	7.879249812	7.232313513	1.391579557	1.722254774	0	6.203842695	4.247115679	6.329714235	8.809603922	5.183498732	0.849464093	8.686536028	4.175392213	4.175898065	5.471646443	1.088432517	5.649851016	0	11.73586375	14.27548591	3.422497226	6.702803888	0.133797388	7.125163809	8.044150963	2.917101255	3.480531961	0.498825277	4.034792018	5.061018761	6.072780525	4.521727282	1.915927556	6.762669558	5.346430176	14.82091915	3.183952838	1.799675542	7.171634736	3.07348218	5.686327665	3.916817516	0.837997224
16L7	4.138986456	1.982140749	6.726688944	0.0007768	0.758794513	5.398638812	1.933640546	5.885100779	0	6.012177097	0.563869961	0	2.186844558	2.731146765	7.202566244	6.260926262	0.900532317	5.703906826	1.240387688	8.102222526	2.231481422	6.383629586	6.024726732	3.015456741	11.32657615	9.438374616	3.440637591	2.531506729	5.256688438	4.795512078	7.886039457	5.787059603	2.543430916	2.952785231	2.148094332	6.320837891	1.220614449	6.526074238	0	6.26767495	2.819450522	10.72480814	4.568839311	4.496898076	1.924048901	6.383057447	4.270625948	5.590723783	4.982178915
16L7	2.805538361	5.300395162	2.971195912	7.031365629	9.289112654	3.323488464	3.525748144	6.470180328	4.336619831	5.951829244	4.585090424	1.389373705	1.820883339	6.055061654	7.441874347	6.36325341	1.708702985	6.627992722	4.914446229	3.01866251	6.566715392	4.385077834	1.001883173	3.608161678	13.24847323	10.3248659	1.571573386	2.787454978	6.300322141	9.854017266	8.825066207	8.146862512	4.62839461	5.992092622	5.312928988	5.721996141	1.330646088	5.204939067	0.337155155	1.144151638	5.419114013	11.41060345	1.943481553	6.078093774	2.097006594	3.670163154	6.350536672	1.715126486	1.221682323
16P7	2.340559302	5.369432342	1.703079268	6.351627457	3.587096549	8.217365008	3.74962431	6.110386812	5.301564669	6.316430478	5.110689894	0	1.736300331	5.153725174	6.566182878	9.922249347	6.016117475	10.47236413	3.320235206	9.249263785	5.244525046	8.417606634	4.944401076	1.552034714	8.510235359	6.606802268	5.01141823	6.697487105	3.953500305	3.082193479	7.053359916	5.93512749	5.535757744	0.722634231	5.097610336	6.685159495	1.406462501	7.873116678	0	6.810674386	0.914742446	6.957995214	2.624602204	4.693382332	1.257830691	7.950038626	5.97986688	3.219120587	0.042151521
16P7	2.210590241	5.572766031	6.722516606	3.349542686	5.87712716	1.968252534	7.92525208	3.94605385	2.525818748	7.823399887	0	0.839365335	2.962199418	1.155806524	7.168749307	9.243811361	3.837431524	10.79331939	10.48699137	7.457527103	4.265267861	9.062408051	5.360651335	5.230278925	7.051000214	10.89608772	1.247275626	6.172503698	0.128181611	1.018255222	3.677557787	9.115851211	8.018887835	4.40314309	6.410688483	4.358394045	4.706573574	7.513380424	5.958528721	5.058107686	6.258309368	12.04684935	6.218297333	0.944191833	0	4.720138175	2.96624133	5.114594558	4.740630609
16P7	4.673270654	2.511227827	4.986881876	4.753012815	1.922670913	5.602729665	6.626707913	6.033261459	0.927768569	5.358701107	2.078341052	1.562496696	2.873336258	1.408718402	7.681294372	8.191803244	2.554065058	11.20484864	9.048204914	4.987179178	5.129826331	7.321179498	6.103406265	3.289382132	10.82211559	5.907547265	5.051989671	5.147589452	10.68339106	4.757348996	6.607964747	3.874767334	6.463994375	1.283091704	6.222561631	3.334634784	7.334416866	7.228749088	5.708519639	5.12511246	2.606244668	3.679685952	0.670068438	6.134588828	7.317077978	7.298628611	9.42656917	2.539315974	2.111745336
16P7	1.555077029	4.59909681	3.014153131	6.064325372	4.726496146	6.59203248	6.993518833	2.102271634	3.167562251	4.748719563	6.441035705	3.931113803	1.217784881	6.461506514	2.327991753	5.242140986	7.158290788	4.013809533	5.674813651	2.764943899	3.744367808	2.403653363	0.953352684	1.604567722	8.326057791	6.657599206	0.955445383	2.963845306	6.521959608	7.964642747	6.389442185	2.868765987	4.581003708	5.757615194	6.21570768	7.163849255	3.037098566	8.807112397	4.839518265	6.845638634	8.084509028	11.77971552	5.152546987	0.301863016	3.266178813	5.77028807	8.331386303	0	0.610048243
UP1	2.372658709	3.814535206	0.091883032	4.525465688	3.070907806	2.302708546	4.990227296	5.389388023	5.159566927	3.820558859	5.713417986	1.517043056	2.775471546	5.436258329	0	7.911769757	5.766745624	5.094473603	9.197410327	2.729231921	6.739896798	3.440448702	1.530638102	6.320395396	4.122287172	4.390440202	0.684162496	6.145746646	6.448529957	5.794080404	0.055433057	6.660276078	7.022441229	2.708938917	5.368496544	2.722600407	1.468861335	6.11923996	2.793100457	5.790418639	3.531412423	1.10126871	12.7680457	0.440972103	4.71342136	8.466462772	4.267028927	4.151940417	4.726703195
UP1	4.763548878	5.253842126	4.908282209	5.095006975	0.831715225	5.188011936	3.296144831	6.340637404	1.760564766	5.874712364	2.534074168	4.639474861	5.81757478	2.037138278	2.247614214	12.33675285	0	11.15054967	5.426092607	6.937036352	6.536053473	5.48838091	2.14665851	5.567089564	7.311217853	0.637879793	4.662582094	5.539551683	7.120710864	6.4630769	3.567680211	7.63697128	5.780602528	4.352661333	1.885604075	7.965719038	6.396522603	1.996338465	5.267540991	9.291022917	5.206630552	5.891724361	7.086389742	5.17361875	3.752195786	3.898581489	5.424870618	4.829869833	0.56260253
UP1	5.085235879	3.71449078	4.902160792	0.039350424	2.926518866	5.439571628	1.582250245	5.653977622	2.978351895	5.05617485	0.360359374	5.952163104	4.75398168	4.486030184	4.76603384	10.09287013	2.266000738	11.80306324	12.47399552	9.412186194	2.546878153	7.939642868	0.689621638	5.474140716	3.928693357	5.968336437	3.591311816	11.32601336	6.807084326	5.872160918	4.247360292	6.011096345	6.332113049	4.945707355	6.878266307	0.537822177	5.595211666	1.193641793	5.78729535	7.244611374	3.560961752	7.032987728	7.806419873	1.375262327	5.225854928	8.973133105	6.140821778	3.632549406	3.760269211
UP1	2.457400436	5.166220285	1.213229775	0.753731185	6.948245759	5.634806581	7.208600847	3.067829534	4.799618471	0.729748251	0.225766994	2.693464954	5.500864334	3.273613144	3.369131267	9.484016821	3.587904981	12.05265186	7.694311872	3.351736451	5.185676227	6.430832022	5.180931835	8.091714437	9.164758541	4.625970483	5.229836906	5.652327084	7.581542338	1.86974915	0.151838749	5.182092071	6.550600394	7.184235389	0	6.432739682	5.626827922	5.778903464	3.725359007	7.521062968	8.133451374	6.331060761	13.3283625	2.00691199	5.565512086	6.579690874	6.075594349	5.392135641	6.881511906
LP1	6.334715392	5.06036941	0.000775137	6.942719052	2.038193355	8.383948649	6.349716577	2.529011863	3.088766742	5.947110176	6.159171893	3.190414551	5.367401845	5.558001861	2.038986866	1.031485863	6.809926772	4.926961104	2.735168229	6.848770136	3.83044711	2.68133867	6.267272699	5.612041608	5.163838019	7.058750188	2.322058226	4.403535436	7.064948419	5.003648645	2.347720556	3.935646109	1.128575523	6.268255018	4.833038958	0.920128358	0.380978435	5.354840778	1.734226205	5.975607483	1.191295595	8.255855033	16.35639189	5.020651756	0.472215316	2.447425976	5.697786345	2.838469677	7.439061568
LP1	2.200385589	3.242539005	5.701771861	1.95998608	5.174961517	2.766498689	2.121962489	5.978221101	1.291154222	7.245000405	4.086765767	6.980908459	0	0.872881261	5.306943524	9.273676439	5.119488158	9.052551027	7.576688939	11.46016078	4.963621812	7.029579854	5.251638378	5.166411734	0.823856882	5.895879914	6.205889809	11.17628265	3.320960561	4.910897502	1.226907582	9.483281432	4.65461186	5.983486844	6.712541749	0	4.945119854	6.913957932	0	5.540781867	7.821229022	7.717466753	8.58147977	9.1531165	6.026004964	1.413836176	6.274979136	7.056801674	8.623836951
LP1	4.772948903	2.379344156	0.923952598	5.702465434	0.849237518	2.146183062	2.98946559	5.119308156	4.060016242	7.194310192	6.210806222	3.670132498	4.571519373	2.80212293	0.011715694	10.99442189	0.048690416	9.945892861	6.404865293	3.504030917	3.404945119	3.779498189	0	7.021782561	5.037200908	7.379540677	6.28577179	4.499868086	7.893385846	6.046677713	5.540338683	6.455472548	2.30043706	4.125247648	6.579882373	4.995407582	8.075732621	5.672876975	5.196297141	4.760048747	7.266192803	10.97506866	10.08880579	1.511389372	7.235514685	3.415633496	6.157534707	1.745499504	5.751484752
LP1	0.228859673	1.904181318	2.977586657	1.834299741	1.191469777	0.357717885	6.563244448	3.337280473	7.350473049	5.728333471	2.567535128	1.013117535	4.842629017	1.742475567	0.097515834	2.182350167	0.268249114	3.870262446	7.610012999	6.745206176	6.863287619	5.243507061	0.000282397	0.785376808	6.251072404	7.485438936	5.824972721	5.197118327	5.785715674	2.423087782	1.416403452	7.064720537	2.12555038	7.935393012	0.843449122	5.450483544	0.105058189	6.920169046	3.81670046	6.625106191	4.911618402	3.470606033	10.88906115	3.284095082	1.102916995	1.774187896	2.485757914	10.11591587	6.160497311
PP1	5.049773862	0.552946912	1.24007335	6.196521829	2.493885433	5.665790982	3.163948937	3.547967708	5.339052931	4.405986931	0.048307273	2.2010012	0.225955064	1.847612839	7.203097213	6.735820946	6.410423349	3.160596894	6.507163334	0.909594683	2.206691182	8.522741549	6.685173231	3.232185971	4.995999268	1.956503353	4.692918263	4.081326507	5.563196274	1.078101907	4.149044907	7.701407675	6.049938973	4.96752785	6.548998918	5.849601348	6.34298381	1.712135116	1.205115345	2.899871857	5.210300406	2.730206154	7.500126392	1.327712753	0.081452897	0.684171656	2.764999062	7.469647353	2.651483881
PP1	5.89099777	1.073300601	0	1.592447584	4.749683824	2.829253021	6.625191217	6.395550905	6.833652065	3.651678128	3.801233059	2.480168259	2.545795728	2.053364805	0.043798493	9.717403517	1.478260037	5.223795846	10.74482528	2.381787843	8.749680537	1.536340964	0.311299852	2.655235806	5.86606613	3.487402729	2.473067416	2.547851867	8.359661255	0	6.532838287	9.735278701	3.901979311	8.912407041	2.505142962	5.568509976	0.006666559	1.39842126	0.144855746	3.221701435	4.586114257	3.250333606	6.45583365	4.032864978	0.690073898	3.037048393	8.040879939	2.639284306	1.989616071
PP1	2.144909107	5.005126851	2.182439615	1.759795693	2.428889716	5.69991357	4.769949654	0.454772178	6.053319982	4.536623537	7.905024588	3.934500385	2.150375485	2.873693885	3.220519823	8.581349902	2.96543901	6.79202346	5.58141338	3.688393909	5.478831968	4.97115768	4.586968007	9.388675561	8.385642603	1.794849031	6.58296521	11.20432346	5.489512726	2.932740839	5.928267531	6.136772174	6.373808745	4.027900091	5.275485702	3.528614287	5.177270539	1.334482458	3.337563706	5.988999669	7.762289226	6.756890017	14.15263455	0.830814366	5.61149363	5.746273495	2.405705166	6.653904313	1.064538299
PP1	3.483990493	4.771840981	5.462639305	6.162931243	5.77188832	0.433706451	4.613568494	2.630431261	4.902594329	6.645416113	2.864276448	5.981095081	6.314318297	2.196568825	0.40405438	10.6406822	0.413045959	2.630197759	6.890304766	8.464791316	4.091080778	6.541325719	0	4.865231255	3.364916139	7.55451315	1.190470492	6.573378188	6.810140538	6.639272554	3.720079724	6.944550565	3.272685504	7.750611545	6.150206738	0	5.310815196	4.577260374	6.319141327	1.84445696	4.719030511	0	13.30035059	5.866590576	6.350094747	5.651883097	3.178340183	7.197404929	4.358410873
16U1	1.027869121	5.146864702	0.458974699	1.303873154	2.438709651	4.815061863	2.681115742	6.327951855	1.521663791	2.232887257	6.144799666	3.159615525	6.818863162	2.014183334	4.886292791	6.121555674	1.658432785	3.938165448	5.937671382	6.056510563	0	6.724093854	4.425806713	1.17447869	3.705293056	5.735075754	3.402482817	3.080170527	8.286169976	2.429077245	6.006794718	0	3.727849219	3.154138291	6.856018831	0.853413188	3.440581707	2.313560008	3.711622318	5.907071687	3.507783296	9.255485058	5.132567551	2.586423882	5.079716973	5.962776855	7.412886839	6.357681376	5.900528954
16U1	4.090178544	5.827011036	5.482680802	1.56255221	0	0.576334673	4.027095947	1.521932981	5.914833801	2.511873479	1.87378549	5.000650928	2.478945996	0.050598068	5.44895737	9.177585711	0.475865097	8.129188883	10.17901836	5.412037949	7.829581734	4.273729376	3.379728057	2.849651783	16.3223516	11.94077375	0.451912124	5.060093066	4.417865998	0.419599431	5.749945044	2.211314276	1.566105504	0.197983376	5.396448878	3.250200481	1.552488286	5.462699889	1.709018145	5.912405953	3.480356198	15.50346876	5.338061977	0	5.782846922	7.224100343	2.396840069	4.937545267	0.074302262
16U1	1.605667834	1.619296092	6.740479453	1.228470569	5.694436925	2.325346288	0.658210651	2.746963706	5.624504322	2.178787083	4.08904591	8.08148946	5.852190465	4.658744654	5.597839547	8.671187717	0.90801883	11.33316923	8.836348001	6.71850398	5.675974617	7.287933458	0.115281119	0.401730732	18.93417681	15.83567876	8.624151911	4.859957668	2.686458261	3.801228518	6.560009964	5.346041826	5.48132128	1.569563223	1.406200658	2.785325921	6.688366688	5.591246982	0	7.167625998	8.009977561	20.85466775	1.151581346	7.079309518	5.05515396	7.25956542	9.458948893	7.459732027	6.257081559
16U1	3.51600263	4.829878665	6.306523989	0.944235485	0.426823158	4.039552926	3.99424893	3.481450302	4.570529328	6.901691504	6.324150208	0.142522645	2.815753185	2.729819261	5.900584324	6.333315801	4.920535069	4.626704522	8.214323066	6.799281751	2.905017198	10.6840011	0	3.939953787	12.80611975	19.54548629	5.176482065	4.329489926	9.130602995	3.242173557	1.504538958	3.95962354	2.848538482	5.324730266	3.565447332	4.922292524	2.224258199	5.223750043	2.783915419	2.988910152	5.517875852	17.79283597	0	7.769409761	3.965799912	4.069598974	9.763461545	6.596681408	1.938737112
16L1	1.656884841	0.775642133	1.751931825	6.133297893	2.312335679	2.843506257	1.725800876	2.032375071	6.656624519	6.967868638	2.419784979	3.630932095	4.483541072	1.578027569	10.20676012	9.47510934	3.865095624	4.986740425	8.224389563	6.076518299	7.940257305	5.715086637	2.094327697	0.304010276	5.370976179	9.733184635	3.036927294	2.321749154	1.671984143	7.107114026	3.415803697	7.558864704	5.285268644	2.604171594	4.812334708	1.189256835	1.649517062	4.903259914	2.652503898	6.313417841	3.299206146	8.173627277	5.987544339	4.61734451	2.804799514	6.236957577	4.735104961	5.126929732	4.693316482
16L1	6.113592483	2.102764133	1.420308723	6.581346029	0	5.424696954	6.965290443	2.233917384	7.256131621	3.158097892	7.535901932	2.087960339	0	0.085622554	6.844173916	6.883761979	5.261605084	8.026786846	5.242399597	0.447513186	8.926019815	5.824840426	0.000616567	1.255659804	7.249451264	14.56636787	7.350378209	6.928639884	4.841275299	4.980548137	6.71540699	4.335939748	4.16815524	6.982229739	3.711464399	5.411822425	7.178625142	4.607846011	1.281016563	5.050602941	1.897607458	14.72230667	1.860673458	2.935901476	4.746054635	2.156367862	6.447583952	4.19747635	6.168705508
16L1	3.742656012	4.476820284	1.473814439	1.60187834	0.711216074	3.033060565	0.781912242	4.470852245	4.812515131	5.161036904	2.120907321	0.024606623	5.608876282	0.463432079	9.270438041	6.748781715	0.84186305	7.949278519	3.171828192	6.682271143	0.03556782	7.15844601	5.61112223	0	14.03328417	7.843070984	1.918340296	7.364470996	3.584700341	5.83223531	8.88966797	6.545259362	6.131639712	7.004292185	6.582264265	2.687551902	3.780318552	4.073857584	7.863575483	5.752050315	4.970171359	14.0169759	5.598633993	2.958428121	5.667564208	3.053318839	5.009007625	5.136664163	5.515824032
16L1	2.773992523	5.610896615	1.360554577	4.8585415	0.793613228	1.771265245	3.695437439	6.322201731	1.511632036	5.15911546	1.457645116	4.925973529	5.903151106	0.760308785	4.808724564	9.18872209	0.672214554	6.096731881	7.380917385	6.817951271	3.969046518	6.296250901	6.537403307	5.167638006	13.384873	14.37225998	0.215017015	6.214102044	2.463357645	4.666888562	3.168609199	4.659081799	0.932481186	6.00821379	7.346864603	5.151015608	3.175587484	5.573769992	1.480300949	8.134978592	5.367924399	12.72270714	3.004914063	2.378293776	1.416960508	8.940031501	6.441058607	9.3966064	0.487899363
16P1	3.705868331	1.46987207	6.159644366	1.777350501	5.604792271	1.935246883	6.822371957	1.671631513	4.853618925	4.697897183	1.888385775	5.212045064	0	0.150913369	6.072906819	10.1941287	1.89718802	5.354931696	6.340851291	3.883037798	5.334100492	9.06297351	5.427979689	1.216098144	8.527460863	5.920225268	2.061463101	4.867643779	4.489597521	1.433938113	5.729453574	6.057663628	3.596172154	5.705146447	1.392516795	7.795390377	1.03626164	4.150329449	5.87679493	4.624648983	2.308137073	7.091373234	0.130544807	3.73039118	2.61091112	5.128949125	1.544904926	8.269277306	2.483761534
16P1	2.312538468	5.222710095	2.787615997	2.965418705	1.467051286	4.908216694	1.824610356	3.26336898	6.965293098	5.973225669	5.622477286	0.414416922	4.50513915	1.829556252	7.858982244	10.943097	0.424257663	10.01626223	8.349933711	2.890332408	4.793238548	1.677995427	1.177567982	7.421475189	11.40860691	7.80923087	3.824417452	4.356533387	7.938168175	2.109751134	5.349145097	8.514878839	7.746580675	5.738809859	4.564706196	0	7.895141197	5.60037411	2.109765133	6.753121173	6.091867074	9.134003856	3.743205735	3.727988914	1.524872983	9.123929625	3.689351476	1.601808486	4.320919478
16P1	6.364809325	5.440442692	4.690648037	2.817471131	1.217386007	2.81973449	2.145007848	5.317333739	5.603207456	2.530558057	0.980108595	5.563905286	0	5.246436873	8.367263208	8.23610746	0.419690413	12.43848315	4.164790207	4.938224399	0.813702101	6.789075024	4.504751292	0.673416163	8.856584116	9.747265248	0.442915616	3.594092603	5.648903618	5.170297061	2.140267357	9.213416464	5.27304513	5.224714091	2.94057948	6.633354155	3.657712361	7.509911733	1.378881869	1.361422028	7.396923677	10.70530589	3.336408194	0.132768927	5.49051158	4.400639588	4.706356093	7.487933754	5.411920509
16P1	1.351331254	0.898153326	2.785580264	7.111098216	3.708593635	1.375874433	1.225042576	6.815084843	0.809448962	2.305668188	0.286607182	4.942266141	1.547651239	0	3.847214078	5.997045035	5.878758354	7.219775233	4.130773945	5.731000373	2.962447116	4.076216594	7.193115514	1.483131372	8.431735972	13.04203789	5.744001468	4.521129208	2.644563392	4.834311376	0.977510891	6.745200503	5.217790614	2.943192593	2.26630862	6.166021176	5.843420728	7.634950726	2.592949094	6.967594576	3.722631513	11.73655233	6.068177709	0.757493025	2.636552129	8.791400791	7.603216543	9.667435447	6.364157215
UP2	4.953433095	5.319981776	1.815238894	3.201121753	5.148927394	8.042657161	6.024680331	1.155284234	3.901299416	8.465982847	0	1.675787429	5.098244779	1.849666042	2.531670684	8.167511256	4.538081812	7.105345782	6.769530844	10.31991858	1.016149547	6.818203204	5.622213094	1.88790347	7.020081781	7.018685864	7.180565237	7.384105187	10.38625868	4.488145293	8.096520316	4.890553855	1.380418295	1.636428307	2.962600558	0.762112797	3.150005891	3.600281787	2.416890754	4.436922031	8.637194166	11.60846818	7.329468246	8.926675643	2.372523469	5.823303955	1.38791956	3.434266076	0.83330879
UP2	1.504334593	0.014457103	2.074865776	3.069055922	3.771178461	2.236800964	4.252349718	2.437113304	2.564661819	4.918428394	3.624106044	1.811730972	0	0.744694461	7.687269356	9.474334524	2.129894181	4.004217092	6.967208452	6.476726065	4.964376961	4.103193285	0.591306136	1.7677675	5.255303233	6.974794119	0.116934047	6.770237631	7.671067515	5.246488614	4.228898478	8.369185058	5.253201814	4.005321185	5.573653503	4.658195348	5.482090215	6.186430904	5.64962314	4.69180919	5.142116419	4.733064693	0.742718112	0	0.190544647	4.353240704	2.517437931	5.290368366	2.321288105
UP2	3.564261259	4.840084614	4.530816256	5.435073204	4.814207608	3.039233623	2.842066833	0.058172151	5.708427621	4.621320307	6.884728973	1.534427903	0.292386112	4.626075738	5.181892193	9.873129423	6.632174361	10.89876661	6.778916508	4.561257369	6.964839912	3.518440145	0.49331794	0.040562497	4.290600703	8.930529221	5.713728511	5.273405641	3.430939602	4.7833945	4.425947638	7.686304123	3.133103549	6.088504793	5.166542892	3.730043547	1.75704666	5.477577021	3.659674251	2.248811895	10.06764179	4.748530728	2.34233634	4.565882605	6.667220687	7.605006009	5.087812682	7.020540391	4.799278559
UP2	3.536277687	5.436378505	1.915939669	4.711322961	1.413244934	6.718033388	5.074210157	6.66360509	7.56087478	0.887226305	2.500058777	0.11151906	0.533398903	1.870306834	6.7313108	6.358830889	5.310540757	9.469099673	6.266484893	11.77850544	2.874609764	11.21652294	0.771099725	2.949482017	5.375192851	9.336081122	3.682883487	6.501446414	7.157187033	1.996809895	8.179745469	6.878087776	2.104054036	7.402082299	5.588961723	1.749527422	0	3.628155623	6.220987592	5.342528481	6.873197736	8.991826132	6.19431064	1.472917302	2.076760508	4.64920232	1.660045724	0.34303238	2.094306793
LP2	1.668638561	4.727968265	1.412551643	2.049373062	3.050388178	3.508736634	6.273655601	2.150086107	0.304642696	5.928634896	5.289635073	2.109523121	2.20063469	4.551240516	3.666090967	8.040713428	0	6.575677263	4.841742246	6.438929163	3.552412707	10.2699952	5.994690031	7.083353157	9.035659373	4.990723887	4.918799276	2.101623717	8.228900299	5.571740887	0.210364583	5.819722625	0.776041141	6.126569691	6.954611707	0.636378679	4.148632206	5.673972914	4.718478569	2.668248375	6.942691767	6.436901914	5.253321078	1.141468822	3.376720493	4.655437598	0.902109614	2.334558102	1.395837668
LP2	2.517676383	2.14657696	0.197299019	0.312248626	2.227203717	2.824994446	0.912290267	1.951312814	5.393396813	0.484439177	0.808043204	0.129679919	4.532429204	5.53930763	1.700386608	1.597573821	4.472905923	7.8745488	5.337349356	2.276264135	2.967442003	4.906152212	5.119447572	7.094770794	0.155989489	0.595838502	7.887203875	5.558112134	2.847255601	2.081186377	5.102813192	4.954840746	8.782352467	6.920793655	4.473796769	1.590879873	7.758339239	7.49217449	5.649287699	2.041014176	2.202028776	0	0.138434282	5.368024173	6.261351642	2.237901895	3.238998049	3.667816511	0.718609833
LP2	1.750202645	4.504736553	7.37895911	1.951767271	0	4.531178574	7.061849069	0.087371976	4.844281941	5.402831862	5.360714656	2.594275149	7.359738569	2.91649781	1.994446787	8.725016485	0	5.581904747	7.373056661	4.126714111	3.633421101	5.497005705	4.771408685	4.706533524	8.976948826	5.333348263	2.798163417	2.693142733	6.249493724	5.526637239	3.103792492	1.552957828	4.142886115	7.408738805	6.226890389	7.54802576	3.010812176	6.103590315	5.76768566	2.966285288	6.321391654	5.617284026	5.408364731	5.12944686	6.218383293	6.448790096	3.462849273	2.77324159	2.428753889
LP2	3.083562453	0.595726928	3.214818286	4.766365983	6.164089875	1.251155575	5.781287913	1.830878421	5.157772195	0.225791758	0	1.256173237	1.526634318	3.39797291	0.834919235	7.968717013	3.331167689	6.997314182	8.479365015	12.08735064	6.96700863	2.167145158	1.047570308	7.287055753	6.913867718	5.233824821	0	7.632412635	3.149538805	3.507670576	3.646970752	6.876890135	1.656364071	3.377289661	3.593661414	7.13342107	3.495905636	6.505649818	0.141503242	3.637660992	1.414657839	5.045762494	6.062789309	1.365062365	6.500614622	5.173656359	6.096453553	3.373707729	5.77016938
PP2	6.039342512	3.088522438	9.034743466	5.385633417	3.85481895	5.904705721	5.62284678	5.528511704	0.685730515	1.824117365	0.155488201	1.427580165	0.044729397	2.310924475	6.768450669	9.940700331	1.436296845	11.68385744	11.48623463	13.30018525	3.536600224	6.777605009	5.175920902	3.34763912	5.763119079	6.245655257	3.791766662	9.945418955	9.907819169	7.271482165	8.752275874	3.265741722	8.304552936	2.692411621	5.643757108	5.494366055	4.445310284	0	6.241051223	5.134172568	3.645927013	3.044191072	0.429635166	5.460649133	1.994433569	7.320012046	3.722759943	7.311471387	0.012874842
PP2	5.820874673	2.573548702	1.218907623	4.187953255	1.996007108	0.866149969	5.3905972	0.408331426	2.914326819	4.416525871	6.326832135	0	6.746818884	1.551101993	4.789195174	10.02185491	5.067309537	6.006453838	9.339781839	5.66153307	3.660534232	1.235089329	3.507220657	4.699986645	0.608856871	6.971641392	0.166339378	4.810327794	7.023534124	5.991754768	1.984458105	4.800512591	7.552770007	1.66669568	1.203307242	3.585255444	5.622284689	4.514924933	3.546585279	5.847396434	6.132385653	1.93767494	6.752780891	5.075785332	2.855572326	2.239688664	6.582584335	3.507986253	0.218140489
PP2	0.95616311	0.53291613	2.095769628	5.680824835	5.933566735	1.905920951	9.177431596	5.59693449	5.954631414	2.103219196	4.630245782	2.307441181	5.631101552	5.402602885	8.665799141	11.2480009	5.162830242	7.126551068	4.368170599	7.782185673	0.075225902	1.391740313	6.10713657	6.133362963	4.439862207	1.04743751	2.52490985	6.2408301	7.695920489	5.833797275	4.817418056	7.469651333	6.764251752	3.858063193	7.12410058	3.911576533	1.353370079	0.025248006	1.020371954	6.685370306	6.357705607	3.681930137	6.670702777	2.847268377	3.508781717	2.31044794	7.076454331	2.926543406	1.004611651
PP2	4.62654075	5.106249987	4.564292733	0.623741266	7.076169066	4.546594377	1.592933438	4.741685533	2.59794217	0.891387806	5.868443394	0	0.014208619	0.490534166	5.410436916	9.454872999	5.099252632	4.369025151	9.896870084	6.25191979	4.21533787	5.48535424	2.266869292	2.266478362	7.253069211	3.716408766	5.369939103	4.034790571	3.111324722	2.357134929	0.329823875	6.894142929	2.336486672	5.357605767	8.527998288	8.182128126	6.508308463	7.081648777	1.592053641	6.318818324	4.766960134	0.41409206	1.31838526	6.117023785	3.300717199	0	7.354734601	0.896165624	4.543404724
16U2	3.736717068	1.133136219	6.660886265	1.714099575	6.023010259	5.398324961	2.545668936	5.380178247	2.555513421	6.583883487	1.936004415	6.040754849	6.400808	0	9.487487205	4.860672966	2.082253463	6.813250518	3.681566532	5.797553114	0.812508403	3.731440688	6.592202913	6.047257728	10.24933953	8.743959668	4.214010722	2.141752658	6.463519451	2.582898818	5.175669186	4.459362322	5.701297163	6.261663481	3.84291296	5.499784942	2.650579043	0.362967297	3.931835765	5.913713662	6.794305148	9.70066048	5.756889588	6.575338063	1.348097392	7.529991292	6.313316268	3.223750076	0.223821199
16U2	2.561037189	3.831643835	6.152049625	4.653793266	0.205558417	7.691209496	6.664893079	2.474975227	3.099472365	2.134414193	4.708894919	2.133827461	5.55495413	0	10.46973242	7.899386968	0	8.3940899	1.704820892	4.408684036	1.900880216	5.632716427	4.919286784	2.126537024	11.74228296	18.92472996	5.0251984	4.548330409	6.52187514	1.056354853	3.713283818	6.901454513	5.164822792	1.658312915	4.565408429	4.975588121	2.510993027	1.760981267	2.30343964	4.411473317	5.638398805	16.18206475	0	3.039467854	5.309961098	5.820753164	7.980258852	1.277823173	1.350789265
16U2	3.050572691	0.29883421	0.719810868	3.18117214	3.02878908	6.738028851	9.090631827	6.115030291	2.089852765	7.400050883	0.1559082	5.889285017	3.113012435	4.860801155	6.634904822	5.727268678	6.155576188	5.502607481	9.044150548	6.384293247	4.663503051	7.162297447	0	0.392384756	11.5806154	17.94434164	5.329995272	6.476220306	4.569648906	1.421840264	7.40778178	5.355291473	6.433067143	6.290826742	3.163267037	6.064357708	0.267038126	3.098234961	5.802393169	4.781695476	4.580214313	11.84070003	0.290149586	6.202448505	5.870267518	7.214215793	2.466862165	7.918334628	3.266016393
16U2	1.400282514	1.625240022	1.778733518	4.392822195	1.480254467	8.02159968	5.087581306	6.131271867	4.746009077	6.028091371	0.245982485	2.460399778	0.564966753	2.992884946	7.864607505	1.142758683	4.133299357	7.079859192	4.988683818	4.843506804	2.383627479	6.316128545	4.77805671	2.001924337	11.76417662	9.018558893	0.620423509	3.444482097	6.627048193	6.719746683	6.726184353	5.170842457	4.601156746	7.585999408	5.187388089	7.149306759	6.800075844	7.537301714	3.213162888	4.956843867	4.722617721	13.52536153	0	3.718574164	5.165343933	6.602876	1.486401022	4.228840927	6.224570246
16L2	0.991644008	0.722245267	2.459747084	2.632997025	0.884050263	5.875861253	1.735167303	6.525380354	2.224230002	6.934791287	0.040251064	3.804796167	5.038098787	4.505763496	12.12495359	8.913085343	2.049773686	4.717158909	8.005354719	3.707571062	6.586557388	7.220267913	4.630638357	5.114838218	10.52161725	14.917775	4.159538965	5.363480293	4.000502204	3.365968807	7.171636806	2.145475643	2.324916755	5.759912966	2.697963842	1.337739287	8.179952084	6.423805351	2.368095559	6.459475033	6.631188038	10.49930254	2.877955914	4.205517131	4.331720932	7.902769082	1.442238121	4.44057538	7.100716438
16L2	6.091811889	5.428603631	5.125111916	2.509450341	2.15607523	4.190223668	6.978334318	1.267763618	3.107894037	1.328348023	3.327188199	3.279915622	3.499165373	6.489830706	6.569054343	7.48327634	4.928147111	6.647539541	7.278900754	2.587373948	8.915077427	3.104592041	1.391736677	1.046578747	14.97112051	12.45214654	5.167686827	3.230690865	6.336867097	6.823304753	5.737432171	6.608760647	5.759403859	2.680341319	4.761006772	4.053349066	2.241677449	1.13504658	4.897499357	5.786160891	5.409127988	10.7737776	7.273165793	0.073014221	3.054439822	8.22956034	2.845215819	0.986330656	2.253084852
16L2	0.602748067	4.655771327	2.462586034	0.681885829	5.782569564	2.311304799	2.026661113	6.814616249	2.605352993	0.763116408	0.246792038	0.11303661	1.419460889	0.029018959	10.3099281	9.219848275	0	8.918241867	6.124329934	5.345022369	8.699672482	3.737178409	6.280702518	3.925098304	9.684442585	14.82045205	2.288587739	6.60296163	6.261862394	6.982247234	7.23835431	9.012254001	8.600218795	1.393852772	3.807279881	6.354055537	4.246081222	2.244328843	6.294457954	5.517164226	4.443996311	14.6459076	6.156194818	1.30883924	1.806851899	3.695163212	7.333324999	6.412612359	0.081760236
16L2	2.843587983	0	4.825204763	4.809886841	0.829284781	1.681223579	2.250355233	1.031805368	3.286548482	2.518992006	1.187740459	2.230959171	3.491961991	0.757145497	7.126917151	7.40590195	7.015970716	8.774317206	3.375344319	4.114015844	9.47127495	7.248839258	0.469546665	5.699788355	10.93124323	5.48530537	2.922148579	4.762853787	3.979042661	6.013135326	6.291217773	2.938149097	2.780953209	5.330622691	2.461557014	1.165992712	5.225754821	5.911236257	5.471703765	6.223441447	6.3664157	11.31884234	4.638182945	0.651194011	6.881021154	5.902948046	7.475076021	6.08618263	4.734878528
16P2	7.113233353	4.689611196	6.275729747	0	3.795093535	6.956189689	8.685870034	5.534860125	6.274007983	4.650356568	1.150224432	0.765461592	4.865592342	2.479331223	5.041569776	8.966790238	0.567323826	3.685963127	7.598652834	3.381698323	5.086541107	4.441193902	2.255362585	2.966398071	10.59790854	9.93377896	3.363593421	7.338575036	4.843417272	1.336064973	2.921838898	8.028132311	5.59249044	8.306972753	5.71173549	4.666009224	3.14741944	6.082322201	3.363666023	4.23362419	7.630188998	5.857855893	2.335481043	1.617214773	5.732027702	6.517497596	8.531349154	2.715444403	0.003901376
16P2	1.262150674	4.56483511	6.261105993	3.735587382	1.009108819	4.289427146	1.11360725	5.508357079	6.774274812	6.685353856	5.350459666	2.595799095	4.798994172	0.116654437	7.277717324	9.85251497	4.493045205	8.900221916	8.704581636	5.161341882	6.391405086	4.196863982	1.525266125	0.347503274	8.801739321	7.633203376	1.070642058	6.334959968	3.460279712	1.341780668	5.928902261	10.30056776	8.461596792	2.040021988	5.149021837	1.435161193	2.046326186	4.531715239	1.609983442	4.362569308	7.523131977	6.782394616	1.840528315	6.337164761	1.752640782	4.438811076	5.194398331	5.865622197	2.395367674
16P2	4.783856003	3.250667375	4.701208711	4.599138857	0.508250138	2.61991008	1.789575459	5.875062334	6.899926577	0.021208027	1.483741836	0.011986645	0.22929933	4.825990666	6.192218673	9.948175846	1.872896427	9.728840079	7.876922929	7.363125791	2.765465534	6.90833313	1.503423695	5.532601702	9.793955819	6.373025563	5.591026254	8.341254497	3.914086038	5.922808429	3.855595351	7.87509027	5.316888124	2.245852306	0.748589326	4.682101164	0.617086564	5.709026213	3.370547462	2.670452188	6.67561083	9.041499689	1.515516576	4.112648438	1.6193949	2.183413343	7.919868358	2.754671364	0.549988611
16P2	5.625969595	5.766673016	4.244563226	5.621360208	5.198439531	3.417381962	8.151661671	6.119966118	1.969572987	4.599384824	5.149351942	1.831418937	0.369468613	0.703461093	4.657119882	2.628826872	5.66776257	9.033992848	6.424152983	4.814506764	6.751001573	4.33908302	0.690397658	4.568731681	10.70329765	4.308019563	2.828268241	9.502963506	5.230596169	1.573993186	1.687604815	6.41077776	7.758769073	1.50593079	4.546557313	7.071503248	1.610626477	5.002042684	0.222255613	3.122585996	5.920582505	7.535925495	6.594910535	3.370138026	3.770968258	4.809271736	7.116746635	2.047788257	7.583483391
UP8	4.705124103	4.903323573	0.79907896	2.250501341	4.487304362	0.705197513	1.922016735	1.046317231	6.887954754	7.613597889	4.15341115	1.141686826	0.977084362	4.867263096	1.151070613	3.745000016	2.900638743	5.898655159	2.833775593	7.036923323	5.606718786	2.097262907	1.472932638	4.108775743	3.276814176	0.702052601	4.080066471	5.217337307	7.088496327	3.376515622	6.332920669	1.831711821	7.207293616	10.43888931	2.851586361	2.11634701	8.98E-05	4.975661821	0.745577568	2.979672079	0.846790231	0.083730819	16.09836487	8.125976225	5.658136365	3.228735288	6.005600219	4.916410613	1.361621232
UP8	6.318671257	4.509878805	2.141035672	3.074428731	2.205484645	1.782602645	2.700092788	5.775690176	3.58681845	1.240750104	5.597204698	2.254965163	4.150897095	5.494396806	1.956221424	11.32851468	0	8.75589704	6.22398364	7.488229553	7.475717708	3.41455659	1.043419942	3.419607381	2.621580614	0.762683331	2.129745439	9.216478535	5.710763697	1.126201493	3.102472083	10.66875814	7.646936614	5.56841231	3.321158616	5.568050628	2.560738781	4.878117611	4.713344369	2.551806274	9.878874629	3.928431535	8.844884981	4.979629993	2.895421087	6.45954562	4.425524363	6.685688335	1.263741493
UP8	3.453382181	6.63805374	5.650196037	4.73392193	1.824519261	1.925112554	2.913931393	3.399497764	5.315849161	1.492595008	0.589824284	2.9250388	4.949868753	0.297224481	4.485059211	7.669622205	5.77910006	13.39636427	9.334242025	5.240170951	6.283644191	2.699566459	0.693317754	8.242055742	2.308937671	4.286158386	4.586366854	7.191857727	9.188185498	5.321745261	3.658827173	10.20651917	12.47875256	5.096737444	2.328940252	1.044215967	5.168319799	6.40664782	4.547361065	5.592174613	8.714858547	2.138949634	16.29121226	0	1.521691287	6.540997833	3.026243304	5.486970197	6.173391898
UP8	5.115023222	4.50882964	0.383782658	5.5058343	0.152820721	5.296833647	5.350780076	4.123168723	4.12305539	0.687829637	6.933645069	0.930459399	2.159187402	4.815110445	1.602393266	12.67306303	6.16262964	3.668060118	10.95361026	3.435170549	2.146187071	2.711326839	3.875756221	4.636987208	1.037972549	1.533284643	0.728339886	9.866268566	5.932354848	5.879472805	5.48040758	8.347954736	10.91284965	5.881911039	3.856836211	0.133376551	5.485499627	3.250700306	0.028765276	5.822044913	9.367215414	2.94512853	7.021260326	3.73262962	1.299383258	2.624894452	6.812540379	4.475775024	2.168123779
LP8	3.468901122	1.443968406	0.420848681	1.381450789	1.960889616	1.328865249	5.586728407	3.426212479	1.28569037	4.980237758	3.440762397	6.665485976	1.306446202	0.451099014	1.889698835	4.166734625	5.324313971	10.66229283	13.34611049	7.497041016	5.801872179	2.584660064	1.703166715	5.862391087	1.448375646	6.467478553	1.47883805	5.052068018	5.149404606	6.220588007	6.216163136	6.875973576	2.607136343	5.881229899	3.812395841	4.870151602	2.236213174	6.25521275	0.33142913	1.598667063	5.584526045	6.157734724	5.962148538	0	2.555895663	4.919509345	5.984549488	3.749669143	3.192768507
LP8	2.354262688	1.918627327	2.257720754	6.582506577	4.807371887	2.219852676	5.699888806	6.889197399	2.485136041	4.592371339	6.179663958	6.227814138	3.156119668	3.056207326	0.743779925	10.57990075	2.239154938	9.170596007	11.57846467	9.23922144	7.288762765	5.877983328	5.843486629	4.96922478	5.836056627	7.905570913	4.585969485	6.789682818	5.7835103	0	3.523626954	10.68146764	7.608566696	7.855209194	6.566973896	3.576008119	2.42611326	4.078735563	6.381252393	6.367038667	3.643529682	3.175149732	5.46322828	5.829660447	5.556040418	7.401368721	5.571946617	1.185069471	5.344887345
LP8	4.751754402	5.899967675	1.532314019	5.06565648	5.019514216	1.043075845	4.712594102	0.023703305	6.669674609	3.677525242	4.59812428	4.102155862	1.553227214	0.452685958	2.759124441	7.841906676	3.924125834	3.744651842	8.42886938	7.554761565	3.853243166	2.556620035	3.445025917	7.989245936	7.301268558	3.70817092	6.093000772	6.459832317	5.925093758	1.732509887	3.030163177	8.864272475	4.346976023	6.41051617	2.346660299	4.493865661	2.078009166	1.187710104	2.022056619	6.423702574	7.187855441	8.897828926	2.351224099	6.634592801	5.856855206	8.311289982	3.680874518	4.532499998	2.650832286
LP8	3.409905841	4.584057624	4.533839276	6.173707899	5.942492033	6.259466057	5.596720111	4.449466257	7.64321372	9.156886502	1.597408462	0.875266468	2.775339582	0.421596477	6.228688801	5.178532854	0.356828432	9.056905704	8.011973115	6.08949978	10.60764572	9.371552488	7.415902082	3.204807075	1.6469693	2.286769172	4.761619835	8.076619167	2.427216096	1.748563661	2.555986235	7.306255692	6.910619633	7.448807452	2.467330017	3.9281141	4.01770962	7.189820916	4.658661225	10.06217913	1.717987229	5.197668967	5.243468311	5.245626849	5.546585173	5.569745224	2.350441038	5.548151061	6.118309666
PP8	5.837615533	4.600943664	3.590388346	6.440092275	1.850781923	5.438187193	7.347826308	4.746955409	2.952960627	2.201068059	2.163747913	1.445903101	1.265134137	4.745098734	7.829993192	14.79627101	1.91026322	16.12378196	11.65711988	8.20413244	6.011102342	2.535240856	7.124577316	11.98326387	4.024660062	6.642738528	3.128093141	5.416346439	0	0	9.051244821	4.464633911	9.136554213	4.488488847	2.562022208	5.163615085	0.11224932	7.017006612	1.570199592	7.230774507	3.672031072	3.849764364	2.199673255	6.290861975	4.46900263	6.826504307	2.831968333	6.733191979	0
PP8	5.135297624	1.98503997	2.885229928	2.027850753	6.687039018	5.551822836	3.428993838	2.022947688	4.923213485	8.590904676	2.800405379	5.840611899	1.858541545	3.430686527	6.762300502	9.767935836	2.529550335	10.21749019	12.46105415	11.42245208	3.664292816	6.201666922	6.284490116	13.3322491	4.374076296	3.881288116	5.00532088	9.071287016	5.022979905	1.269932341	2.382177383	9.300786183	2.911551599	3.055597818	0.215684458	3.614703633	1.638429792	6.686962205	0.912782556	6.629711276	4.966816727	6.183751483	3.101247998	2.070204583	0.615478173	4.594168675	5.138537521	3.786312698	1.240568563
PP8	5.081676081	5.855823874	6.69683296	3.523289432	2.547809769	0.636952109	5.459224645	2.716809601	5.666358389	8.262295405	6.624613783	0.148668903	7.071037625	0.289764341	5.96291459	11.42847055	0.412546956	11.45994413	12.68130274	8.406074047	8.242808537	5.817085666	1.628045189	8.721444316	8.835095153	2.373446703	6.995522602	10.61787605	3.550246103	4.092181255	8.958887668	8.424543	11.94235872	4.658037702	1.733259509	5.12173211	1.132008713	5.137180124	6.252375311	7.046588814	10.1324029	9.830782891	11.25867999	5.705357187	3.887261399	8.7103148	0.445353358	2.274462294	1.167499448
PP8	1.486150032	6.556522154	4.530172917	2.567229133	1.985978852	0	8.035772946	2.899230858	8.512781084	6.624537908	3.153947569	5.360159307	3.29093675	5.216413223	5.396871342	11.49939148	0.016093084	11.41181685	11.20793775	5.148688026	4.593731161	6.651964181	4.977817931	6.69598881	6.229395918	0.46833348	5.41779716	3.239730053	8.347704226	5.93988885	6.083959557	7.3117085	4.736775959	5.061768972	6.018016455	2.027583978	0.574265725	5.624908414	3.468873428	5.319860466	9.308309535	0.774855246	6.277791907	5.022528917	5.839749025	7.884434531	3.48056131	5.994812611	0.085973279
16U8	0.867189761	1.242816003	1.720884997	0.765965735	0.426177066	1.399627474	6.082050944	2.175558523	1.299244826	6.334178555	3.30911521	4.604906153	5.02203826	5.109638425	5.893843585	8.191175171	0.357739402	5.478907678	3.673962047	8.114939536	6.561471036	5.200246887	5.16185692	0.330039506	7.799037322	12.9747724	5.190214579	4.748873236	5.957930017	6.267731612	2.873757148	6.11410917	0.134281172	6.236705225	4.652479274	5.687508292	3.232411247	2.540215019	4.639505196	3.545758489	7.104304942	12.80107076	4.757564892	2.593477713	6.506928312	1.59547643	4.796894805	3.084625197	4.787921232
16U8	2.795454106	1.079707917	0.452333217	1.27572111	4.990054792	2.21964204	5.593651187	7.066005711	3.75143263	6.471561096	1.846060123	1.78725376	5.612153329	3.574012987	8.089611215	8.148242026	1.420558448	8.084855092	6.107548543	2.837801707	9.302720271	6.227073538	7.12701456	6.621485352	16.58691176	15.6939529	2.194536681	8.433078279	5.399960012	0.652749178	7.206649673	4.936156635	5.932933765	5.47218188	5.176354404	4.570485385	2.948417533	6.627497355	1.513342	5.284510318	5.819512522	16.45948023	3.629956004	0.70500256	4.057102416	4.535770747	8.278838635	6.797182878	2.924033013
16U8	4.994717041	0.724005462	5.359460255	1.823122139	2.999693622	4.968638476	7.00442444	8.075619583	4.623005898	6.647932886	5.68177819	0	3.663668321	6.896583455	7.692673094	6.643331324	0	7.346706521	7.796214395	6.120710022	4.762657191	9.465176134	0.940505467	5.825303097	14.84141528	17.67660359	4.661768948	4.285821864	6.920769546	0.036083817	1.606517788	3.571378519	8.189472249	5.16596301	2.888293242	5.57335166	3.246251998	0.203301739	3.068459581	4.902927644	3.240519669	12.75365951	6.78902251	7.3571304	7.449936914	2.703062171	7.04860298	5.725148567	2.075068849
16U8	2.749449984	3.861422615	1.396844398	1.84390428	4.872905376	5.119679948	5.078715371	1.879383592	5.447260823	0.448181553	3.272233005	4.998649675	0.230269793	0.823843874	9.168075568	6.8675694	2.834596596	2.422061946	4.311374549	6.736593102	2.625170436	3.162469505	1.615683797	0.593649559	13.69670893	13.38520849	0.851376794	2.518807232	3.679677341	7.247211704	7.962771227	7.088423046	4.891264787	2.347321512	2.616103938	5.895695479	1.629417833	1.06039274	0.532857115	6.71206761	3.003949436	12.90602027	5.48972672	6.020626273	4.747693154	1.533690456	6.170498093	5.276245605	4.046926808
16L8	0.049114777	5.18002562	1.909414928	6.178123813	4.51260061	1.98578025	6.504971851	0.63931849	5.947943828	6.884301393	0.171234646	0.810878121	3.712188491	5.278949283	3.135857857	7.60677364	0.404008791	7.86814099	10.87403623	7.747742499	0.987814719	4.046687881	5.165428516	4.661696209	11.8191309	9.454136399	0.653685295	1.702742074	6.636504946	6.412132791	5.227755448	4.178029471	3.954192463	3.719871501	3.143997549	3.839420519	8.816886701	4.410505403	0.035846241	4.331113072	6.586638908	14.39784393	5.902558739	3.760368012	1.761504434	6.061333365	3.533941392	1.41656092	6.556864642
16L8	4.618409808	2.587012029	4.760201556	2.006322891	0.189075384	4.823325075	3.050403186	5.660155531	0.810749257	7.10315532	5.263733556	5.156039312	5.894446334	4.536234023	6.831450499	7.105571904	3.522752719	2.793929872	7.316291579	7.159644565	1.335459719	5.713001627	1.688306132	5.715335832	10.02277054	9.723807519	0.414519729	3.615134772	6.322224693	3.087009969	2.802741896	0.072166255	5.836987843	3.998835387	2.000165331	5.167341613	4.084143635	2.585795202	6.810966521	0.745376837	2.762374096	12.28747159	1.884223901	7.852122974	2.960610826	2.72620556	5.695890049	4.486647067	2.030883184
16L8	7.190607282	3.428382392	0.314988814	5.20894724	2.68848075	5.823344704	0.041429232	1.288673962	1.809493636	6.021728102	5.538668366	6.085466299	4.753792067	3.370858256	8.843277973	6.896408393	3.356366699	5.706200485	7.564392617	2.548301923	3.41181587	7.347045181	4.243802069	1.989997683	11.67388192	15.79185049	1.71252729	8.374359838	4.630182648	6.733565004	4.583276339	5.786785324	4.601090021	2.24702403	1.382035181	6.772131988	4.470835133	1.328318607	1.715872692	7.060502428	0.024954604	14.39712893	1.610809338	3.51851454	0.647792968	5.314056559	4.455791112	4.851461014	5.623126792
16L8	4.912150202	2.230385636	5.951520224	6.649176475	0	5.399329982	6.32088212	0.77817099	3.153681055	3.927740429	1.742592955	0.579576366	5.957698953	4.456036369	3.652042728	8.209087969	9.495016512	4.911646661	3.568564593	5.348282692	8.409483775	6.120836354	0	1.507446724	6.399758324	10.73177553	4.638041428	3.275676548	5.071986359	2.159838152	8.716590851	2.767031421	4.658614421	5.698620301	0.639344061	3.980744874	3.298026072	4.487573132	6.744414843	6.548344994	2.96359907	8.990844811	3.887039552	4.503347395	0.363409551	1.765049493	5.790688381	4.387476825	4.71143868
16P8	2.673076873	2.312281106	3.816329818	0.108178862	5.772179386	0.420407231	6.467100026	1.657173637	3.956329423	5.63600406	4.705906042	5.398412164	5.378369409	5.466533231	9.999761916	6.664668959	0.401613033	3.911985614	8.497262922	6.681723636	5.45722633	8.556807565	1.901030917	1.139330677	27.0723891	26.06749548	0.879920196	0.796093338	3.248536052	4.834336751	2.833260335	3.414246559	5.858056844	2.650445826	7.185408281	2.693784161	7.068555411	2.708436402	5.88922338	0.032877008	1.537023452	25.51461963	2.632454592	1.51479131	0	9.056652228	2.420175883	7.450458894	2.861488685
16P8	3.021109739	4.203751029	4.605661038	1.011796874	5.220789083	0.043316704	1.116259647	6.621472207	2.622304058	4.476335791	4.753939208	0.900154833	2.195687486	1.886593646	9.535120731	5.227853311	4.494493661	4.33835159	5.67927711	7.31933612	4.189973809	7.486060916	2.034901733	0.176232085	21.81362455	24.57370088	5.470758657	4.022689319	4.648843515	5.409002354	0	5.648505884	4.719365164	0	5.563248248	0.665000337	5.787581261	0.327561146	2.263220453	0	0.981548097	23.0606378	2.211977825	1.808450554	3.609101206	5.953476896	2.813439376	6.944332688	0.722800159
16P8	5.36541683	5.295804956	3.879832784	0.051426725	6.680489385	7.835300016	3.485102491	5.837841291	1.736705086	0.513789168	4.688137289	0.182175316	6.541610511	1.390975094	10.01039723	6.114342668	0.035338578	5.748570022	3.475380645	1.119982665	5.191230141	6.4182626	0.484017397	1.273088317	24.12214192	20.6071248	9.764449566	1.935598485	2.96708636	2.772787002	2.653380883	4.781340864	3.53680093	4.778544148	7.420237708	7.996124568	3.295796744	7.396330335	6.335662202	1.996012609	2.754838502	19.13289248	5.482197484	5.141527231	0	1.267525011	6.308273286	3.016660922	3.434132593
16P8	1.57789087	1.728024742	4.979863608	2.51698268	2.827776256	5.264272449	1.378222316	1.438896443	5.516603493	3.364467069	6.693609664	1.738328557	5.217916012	0.200660546	11.91026191	8.860469755	1.290623425	3.654382513	2.129768562	6.896294119	4.644277879	7.958945578	0.02897526	2.082374813	17.73674425	23.14601389	6.17552588	0.721833751	5.766433398	0.53306132	3.762235558	5.351699129	1.670642452	5.43142811	0.969230365	6.93040176	4.547832884	3.250738868	5.128188033	6.323163722	0	20.99437691	1.990132952	6.316873834	5.696802668	6.40878141	5.62566065	7.159852943	3.50110453
UP9	6.626128491	2.15763103	0	2.918810543	2.954579306	2.688477737	7.787576143	9.881877103	8.052981971	2.22293957	4.073386108	4.852434144	3.867858078	7.958943393	8.615364471	13.07498642	6.159252417	2.230631396	8.263142044	4.931937594	0.23326613	6.029412116	5.252750579	6.987146985	8.043337194	3.161894142	2.732228642	7.241646767	8.731224265	2.254342227	7.136472409	5.411148188	8.052547552	5.190183065	5.50459178	3.357960159	1.384128689	5.744726087	6.64682456	4.778977106	0.823934372	3.598668958	3.184094839	0	4.472462691	0.375855485	5.75248383	3.248539054	5.69956677
UP9	7.409670223	5.679211404	0.918899056	3.310898837	5.291288514	6.681296821	3.314402567	4.947919804	1.887309942	2.745880199	1.150864701	0.072907888	5.08422646	7.938443113	3.346992369	6.914404176	3.324484886	10.32083504	7.246167403	7.812661383	2.809463613	0.699365971	1.180937097	2.51011497	2.952196269	4.646434952	1.253673651	8.51960174	4.708682869	6.628888601	9.088951271	7.279203129	4.813199842	7.322728691	5.633252499	1.028101848	3.261867016	2.526054501	3.695277635	3.651865148	6.644898986	7.306005812	0.504766328	2.91278382	6.816693588	5.235389876	2.81892022	6.222047832	1.573312544
UP9	3.183421575	0.100028485	2.36262196	0.875390301	0.390151086	1.223417061	2.431820351	1.465761522	2.619738282	6.6961412	1.803634503	2.068533144	5.646348094	1.452521107	0	5.505884412	6.291867715	8.8853834	7.816272984	5.171191649	0.633213087	4.750860767	1.827893573	2.952509492	3.705228524	4.620767407	1.685206141	4.866968123	5.682907277	1.157210648	5.189516435	3.889155459	6.411343627	8.472567325	1.205735659	4.456457053	4.518879065	4.351412388	3.961361516	5.739971292	2.824681965	4.973107798	8.813700223	5.106690033	4.839971839	7.468949779	4.141481767	3.928120384	4.203562253
UP9	5.213850472	5.680003696	5.83885744	2.69411093	2.159983211	5.930569209	0.329140271	0.727580469	5.406443904	6.371732737	0.069283071	4.69841213	5.363083858	0.465438815	0	8.689653943	0.009668458	6.949392544	4.494318615	7.302521525	7.31262755	2.157281642	1.93895093	5.266536771	8.608279877	2.328126473	0.189299575	6.771761918	3.837199343	1.305721797	5.59461612	8.829581343	5.26572964	2.481516277	1.935617312	0.490726535	0.809731255	5.668333652	3.368277334	5.406472767	0.914218021	4.789848676	4.519882001	1.592488605	4.029896694	3.183834763	5.443840676	4.558468298	5.047435382
LP9	2.002288258	6.56843448	1.212853872	0.086521298	3.255685584	7.72404046	1.810053281	2.779411224	8.249202915	7.374176648	4.593501953	0.450807093	1.218699305	5.95404213	5.005873578	6.070358375	2.530846365	4.336621394	7.510208487	6.325808085	4.665333858	3.080535994	3.573898152	1.815087172	5.014660749	5.685099812	2.151995017	4.130627058	4.644919042	1.392720017	7.552765728	3.088864606	0.090516262	5.670047629	2.224709755	2.011879409	3.661584199	7.027306979	4.739658842	4.437486089	6.61352718	2.951014192	0.558809392	2.200478314	5.882479846	3.112016927	5.53963027	3.642986131	5.437982072
LP9	2.352833426	0	2.305572317	6.816863512	3.537857715	4.470031397	6.677374339	3.620991383	4.143894144	3.431162329	0.091828225	3.327639862	6.218261193	1.973997885	6.661042143	8.511279649	3.187061604	8.259099687	11.48608853	7.246588789	2.543872588	8.729789409	1.363740747	2.826786437	4.763832262	6.229526246	6.880187841	11.6662569	7.323055124	2.449172167	5.538017158	9.675895606	8.84775453	4.745560054	4.267427232	0.023922323	3.863315272	2.694861709	8.474202638	3.533488459	7.545744888	4.580378532	0.475764718	4.945080437	2.051050365	2.174107459	2.725205458	3.365822909	2.357098205
LP9	4.98675851	2.495926035	1.207246644	1.038005367	6.456322463	2.730053484	7.280859266	8.665011499	5.467405122	4.46075601	6.024717588	0	1.18686868	1.318583006	4.601195356	12.22670309	1.86904762	10.89227843	7.793126269	9.420541234	1.531428495	5.620864055	4.955567018	9.018411469	3.010160195	6.78894333	1.466899506	8.753165381	5.22667825	2.634894904	7.204079509	4.006821419	6.45481588	4.434284912	1.611949211	5.101184426	6.203697588	2.213237468	3.213969008	9.237989546	5.533387271	4.827476103	2.171699922	7.709954349	0	3.932821341	7.093722329	5.609854514	5.328898736
LP9	2.470194893	3.801074141	0.025799949	2.422643326	4.333521267	5.800977517	0	3.096938545	7.955719456	6.31358174	5.768237002	0	1.482583493	0.79196861	6.308247266	11.75861909	5.748803083	8.013574696	8.411216077	10.47468533	2.69833035	4.83859493	0	8.775483133	6.748600031	1.818504539	1.266928788	8.793385277	5.001096919	4.647204977	3.942613886	8.143544213	7.080518093	4.797549111	2.985483864	3.001120084	6.504229066	5.765414885	1.994180341	0.672319943	3.016526009	5.684564908	2.350628927	6.775684213	5.380671642	7.080319461	2.856270299	4.764313068	8.037702138
PP9	1.846699079	2.614381133	0.822722484	0.30651626	0.669263241	0.486410515	4.726167789	0.599406378	3.534317186	2.229721366	5.490211194	0	4.842003529	6.504153338	0	7.158111925	3.158116606	8.132184416	5.551734175	3.564907265	3.117028653	4.220825052	4.129970245	4.708860621	3.344683647	6.029331199	2.440259133	2.754146982	1.535576746	2.182029153	5.022807843	7.116491944	1.565494082	4.755234192	0.109949598	4.8579166	2.838807734	3.834988518	5.346644535	2.56494251	2.632533035	1.362272439	5.267254315	2.686768468	4.773999485	6.293103112	4.722854015	2.875991365	1.515640854
PP9	1.818929399	2.389355781	4.878705975	4.657690153	0.457108988	2.997048742	5.365972448	11.17470626	6.841902267	2.537673837	6.111822264	2.779717594	1.590438837	1.025692474	0.449375284	5.400697749	0.597810785	8.485145822	8.87129274	7.927794418	3.504365201	4.823365007	1.80667644	7.417109396	4.270375154	8.359070968	1.761612347	3.876045688	4.458200619	7.414578366	5.21305682	7.659059424	2.21834294	5.805992509	1.86810604	1.104431261	6.99038416	0.908907515	2.46457418	6.420824876	5.782971599	7.623947422	5.943026003	2.6540689	5.301340605	5.697416731	2.160636437	3.598196898	2.450171748
PP9	1.692591725	1.764272592	5.509001669	0	0.778612436	1.900142157	5.835026122	2.343184905	6.01239602	7.244450094	6.781840078	4.101707828	5.542185291	0.014947177	2.308640149	8.469586712	6.277377883	2.648146792	11.57497964	10.05949707	0.548482708	1.084686864	0.389884819	6.218887571	4.79882568	10.17316058	0	9.301362443	7.461432594	4.7488202	5.146911705	3.523195744	2.154767329	2.815284313	6.751534847	3.582648341	4.354697799	1.279877458	6.971890515	4.780296094	6.997050569	4.621941805	5.5192001	3.131908424	1.04645312	5.781918834	1.822877742	1.762524325	4.674415732
PP9	4.19008191	1.026728897	5.153166619	4.931838163	0.011783806	4.206163632	1.000986199	2.395763738	3.733320452	8.164591126	1.909323011	4.770664113	0.949891721	4.436643712	6.613065271	10.21555492	2.542188765	5.425511172	10.10991793	7.457299226	2.68799389	5.093321565	0	1.660247155	9.659717234	5.397146277	5.561061704	4.768087542	5.899203149	6.708411028	3.199024375	4.827522281	5.446343382	2.206998127	6.683600495	4.892335441	5.129237382	0.02465613	1.145088771	3.331046318	8.898255368	8.109712604	0.420358064	6.762749446	2.857946255	2.549408877	5.551749092	1.480070685	4.37391317
16L9	5.164293038	2.553727739	4.903270041	6.134393251	1.96138779	4.519012437	6.700097889	2.43791631	7.160396849	3.517613092	2.568801848	6.604220586	0	1.254075849	0.031485949	7.114026149	7.618088262	7.844471262	6.962155175	5.002724523	0.180920812	2.690610039	0.303092276	0.169884365	6.630398749	2.860861405	1.324456878	3.813618515	1.541143211	3.003526286	2.973044341	6.701255208	3.512306314	5.413914043	6.743410688	4.784203654	2.289643214	5.687288142	3.38023444	7.060580404	4.205002305	8.156264293	4.090562918	1.816842571	0.738775849	4.710869668	3.71232734	2.47930528	3.204775516
16L9	4.819642048	0.482433043	4.730451346	1.309715811	4.904903382	2.812964668	1.601376738	2.936958202	7.606375633	5.971666269	8.69687875	1.531600032	1.815747525	5.601721964	5.3985034	10.86981175	0.874718836	7.933203872	4.920300975	6.870071519	0.812838802	2.93184439	1.818143079	2.803198626	9.571685719	11.35483192	1.593274583	0.003669532	6.645796151	0.735611173	5.529497853	5.447032434	6.534742121	5.940782295	6.160494272	7.549830854	6.663287871	8.126945268	1.926171229	6.920541159	7.265922475	15.5919294	1.29484727	1.679829465	0.144485084	6.394969454	2.902077481	7.516736827	5.921934497
16L9	4.965784528	5.145441045	0.849359282	4.266038978	7.506519324	3.288316484	2.277407215	5.85200192	0	1.726192223	2.876975536	1.995175278	1.693220064	4.899184742	6.539553678	1.693983944	8.143541563	4.870566438	7.423922346	5.208003551	3.100084267	5.185717163	0.631113363	0.026245298	10.60679151	13.05203156	2.190203918	2.138901583	0.970543778	2.569501135	3.954984282	7.210660176	1.709207519	4.547300386	2.149624572	4.621132112	2.508696469	5.231474746	2.410078965	7.181229076	3.621445354	13.61874536	1.060846786	2.103536803	5.056983121	6.086428283	3.02999555	6.552544628	6.06418002
16L9	1.555034428	4.59897082	3.01407056	6.064159243	4.726366666	6.591851895	6.993327249	2.102214043	3.167475477	4.748589474	6.440859256	3.931006112	1.217751521	6.461329504	2.327927979	5.241997381	7.15809469	4.013699576	5.674658193	2.764868155	3.744265233	2.403587516	0.953326568	1.604523766	8.325829703	6.657416824	0.955419209	2.963764113	6.521780942	7.96442456	6.389267149	2.868687399	4.580878213	5.757457467	6.215537404	7.163653005	3.037015366	8.80687113	4.839385689	6.845451102	8.084287557	11.77939282	5.152405835	0.301854746	3.266089338	5.770129996	8.331158069	0	0.610031531
[truncated: 304 more columns]
